# Supplementary material for: Whole blood co-expression modules associate with metabolic traits and type 2 diabetes: an IMI-DIRECT study
Source: Genome Med. 2020 Dec 1;12:109. doi: 10.1186/s13073-020-00806-6 (PMC7708171; doi:10.1186/s13073-020-00806-6)
Supplement: Supplementary file 3 — Additional file 3. Supplementary Tables. This file contains Tables. S1 – S14. [file 13073_2020_806_MOESM3_ESM.xlsx]

## Sheet: Table S1
Table S1 – IMI-DIRECT participant characteristics by cohort. Data are shown as mean (sd), median [IQR] or n (%), as indicated. P-values indicate significance of differences between the three T2D patient groups as estimated with an ANOVA or Kruskal-Wallis test for normally and non-normally distributed variables, respectively, and a chi-square test for categorical variables. DAB-T2D: diagnosed-at-b…
			non-diabetic	T2D
Variable	Unit			DAB-T2D	ND-T2D mild	ND-T2D more severe	P
n			2127	105	194	595
Age	years	(median[IQR])	62.00 [57.00, 67.00]	62.00 [58.00, 68.00]	64.00 [57.00, 69.00]	63.00 [56.00, 67.00]	0.203
Sex	(male)	(%)	1609 (75.6)	77 (73.3)	111 (57.2)	345 (58.0)	0.009
Center		(%)					<0.001
Amsterdam			473 (22.2)	17 (16.2)	15 (7.7)	152 (25.5)
Copenhagen			275 (12.9)	45 (42.9)	7 (3.6)	45 (7.6)
Kuopio			1240 (58.3)	35 (33.3)	0 (0.0)	0 (0.0)
Lund			139 (6.5)	8 (7.6)	11 (5.7)	85 (14.3)
Dundee			0 (0.0)	0 (0.0)	66 (34.0)	101 (17.0)
Exeter			0 (0.0)	0 (0.0)	36 (18.6)	105 (17.6)
Newcastle			0 (0.0)	0 (0.0)	59 (30.4)	107 (18.0)
Glycemic category (%)		(%)
NGR			693 (32.6)
IGR			1419 (66.7)
n.a.			15 (0.7)
Treatment category	Metformin	(%)		0 (0.0)	0 (0.0)	272 (46.3)	<0.001
BMI	kg/m^2	(mean(sd))	27.92 (3.97)	30.70 (3.81)	30.21 (4.93)	30.66 (4.97)	0.511
Waist circumference	cm	(mean(sd))	99.49 (10.94)	106.50 (10.29)	101.28 (13.36)	103.95 (13.17)	0.003
Intra-abdominal adipose tissue	L	(mean(sd))	5.46 (2.40)	5.66 (2.37)	5.70 (2.10)	5.71 (2.23)	0.99
Pancreatic fat	%	(median[IQR])	12.80 [5.50, 20.20]	4.70 [1.90, 14.20]	9.25 [6.38, 15.83]	9.90 [5.30, 16.08]	0.001
HbA1c	mmol/mol	(mean(sd))	37.04 (2.93)	40.74 (4.35)	42.04 (3.75)	47.95 (5.55)	<0.001
Fasting glucose	mmol/L	(mean(sd))	5.68 (0.57)	6.93 (0.99)	5.87 (0.95)	7.57 (1.31)	<0.001
Fasting insulin	mmol/L	(median[IQR])	9.40 [5.40, 13.80]	14.80 [11.20, 22.90]	73.05 [48.75, 111.85]	94.00 [61.40, 140.80]	<0.001
2-hr OGIS	mL/(min*m^2)	(mean(sd))	380.54 (59.30)	300.02 (48.62)	348.08 (83.21)	281.24 (55.14)	<0.001
Fasting total GLP-1	pg/mL^2	(median[IQR])	5.42 [3.64, 8.09]	7.98 [5.53, 11.49]	6.39 [3.94, 10.73]	7.92 [5.22, 12.62]	0.002
Fasting triglycerides	mmol/L	(median[IQR])	1.22 [0.93, 1.66]	1.57 [1.17, 2.05]	1.17 [0.87, 1.60]	1.41 [1.03, 1.99]	<0.001
Fasting HDL	mmol/L	(mean(sd))	1.32 (0.36)	1.17 (0.29)	1.17 (0.44)	1.18 (0.37)	0.944
Fasting LDL	mmol/L	(mean(sd))	3.20 (0.93)	3.10 (1.00)	2.20 (0.94)	2.37 (0.96)	<0.001
Average physical activity	mgs	(mean(sd))	37.20 (10.15)	32.39 (8.86)	34.88 (10.36)	34.30 (9.72)	0.132
Total energy	kCal/day	(mean(sd))	1963.29 (751.26)	1757.31 (730.61)	1837.30 (613.38)	1841.22 (599.10)	0.504
Fibre	g/day	(mean(sd))	20.04 (9.76)	16.50 (8.26)	21.05 (9.59)	18.51 (7.86)	<0.001

## Sheet: Table S2
Table S2 – Transcriptomic module assignment for all genes in the study, including super-module annotation. Overview of all 16,209 gene transcripts mapped to their corresponding co-expression module. The resulting 55 clusters are named by both a module number and label (i.e. a color, as is the default output by the WGCNA algorithm). The column kIM specifies the within-module connectivity, determin…
Ensembl ID	Gene symbol	Gene type	Module	Module color	kIM	Super-module
ENSG00000238009	RP11-34P13.7	lincRNA	M0	grey	NA
ENSG00000241599	RP11-34P13.9	lincRNA	M0	grey	NA
ENSG00000228463	AP006222.2	lincRNA	M0	grey	NA
ENSG00000237094	RP4-669L17.10	lincRNA	M0	grey	NA
ENSG00000235373	RP11-206L10.3	lincRNA	M0	grey	NA
ENSG00000240618	RP11-206L10.5	lincRNA	M0	grey	NA
ENSG00000228327	RP11-206L10.2	lincRNA	M0	grey	NA
ENSG00000237491	RP11-206L10.9	lincRNA	M0	grey	NA
ENSG00000177757	FAM87B	lincRNA	M0	grey	NA
ENSG00000187583	PLEKHN1	protein_coding	M0	grey	NA
ENSG00000187642	C1orf170	protein_coding	M0	grey	NA
ENSG00000272512	RP11-54O7.17	lincRNA	M0	grey	NA
ENSG00000188290	HES4	protein_coding	M0	grey	NA
ENSG00000223823	RP11-465B22.5	lincRNA	M0	grey	NA
ENSG00000162571	TTLL10	protein_coding	M0	grey	NA
ENSG00000186891	TNFRSF18	protein_coding	M0	grey	NA
ENSG00000186827	TNFRSF4	protein_coding	M0	grey	NA
ENSG00000184163	FAM132A	protein_coding	M0	grey	NA
ENSG00000260179	RP5-902P8.12	lincRNA	M0	grey	NA
ENSG00000230415	RP5-902P8.10	lincRNA	M0	grey	NA
ENSG00000169972	PUSL1	protein_coding	M0	grey	NA
ENSG00000169962	TAS1R3	protein_coding	M0	grey	NA
ENSG00000235098	ANKRD65	protein_coding	M0	grey	NA
ENSG00000215915	ATAD3C	protein_coding	M0	grey	NA
ENSG00000197785	ATAD3A	protein_coding	M0	grey	NA
ENSG00000205090	TMEM240	protein_coding	M0	grey	NA
ENSG00000189409	MMP23B	protein_coding	M0	grey	NA
ENSG00000189339	SLC35E2B	protein_coding	M0	grey	NA
ENSG00000215790	SLC35E2	protein_coding	M0	grey	NA
ENSG00000169885	CALML6	protein_coding	M0	grey	NA
ENSG00000067606	PRKCZ	protein_coding	M0	grey	NA
ENSG00000157933	SKI	protein_coding	M0	grey	NA
ENSG00000116151	MORN1	protein_coding	M0	grey	NA
ENSG00000142606	MMEL1	protein_coding	M0	grey	NA
ENSG00000215912	TTC34	protein_coding	M0	grey	NA
ENSG00000142611	PRDM16	protein_coding	M0	grey	NA
ENSG00000158109	TPRG1L	protein_coding	M0	grey	NA
ENSG00000078900	TP73	protein_coding	M0	grey	NA
ENSG00000235169	SMIM1	protein_coding	M0	grey	NA
ENSG00000236423	RP13-15E13.1	lincRNA	M0	grey	NA
ENSG00000116254	CHD5	protein_coding	M0	grey	NA
ENSG00000187017	ESPN	protein_coding	M0	grey	NA
ENSG00000116273	PHF13	protein_coding	M0	grey	NA
ENSG00000171735	CAMTA1	protein_coding	M0	grey	NA
ENSG00000049246	PER3	protein_coding	M0	grey	NA
ENSG00000049247	UTS2	protein_coding	M0	grey	NA
ENSG00000049249	TNFRSF9	protein_coding	M0	grey	NA
ENSG00000116285	ERRFI1	protein_coding	M0	grey	NA
ENSG00000162426	SLC45A1	protein_coding	M0	grey	NA
ENSG00000131686	CA6	protein_coding	M0	grey	NA
ENSG00000142583	SLC2A5	protein_coding	M0	grey	NA
ENSG00000180758	GPR157	protein_coding	M0	grey	NA
ENSG00000049239	H6PD	protein_coding	M0	grey	NA
ENSG00000171621	SPSB1	protein_coding	M0	grey	NA
ENSG00000171612	SLC25A33	protein_coding	M0	grey	NA
ENSG00000179840	C1orf200	protein_coding	M0	grey	NA
ENSG00000178585	CTNNBIP1	protein_coding	M0	grey	NA
ENSG00000173614	NMNAT1	protein_coding	M0	grey	NA
ENSG00000130939	UBE4B	protein_coding	M0	grey	NA
ENSG00000251503	APITD1-CORT	protein_coding	M0	grey	NA
ENSG00000175279	APITD1	protein_coding	M0	grey	NA
ENSG00000241563	CORT	protein_coding	M0	grey	NA
ENSG00000175262	C1orf127	protein_coding	M0	grey	NA
ENSG00000204624	PTCHD2	protein_coding	M0	grey	NA
ENSG00000116661	FBXO2	protein_coding	M0	grey	NA
ENSG00000162490	DRAXIN	protein_coding	M0	grey	NA
ENSG00000215910	C1orf167	protein_coding	M0	grey	NA
ENSG00000177000	MTHFR	protein_coding	M0	grey	NA
ENSG00000175206	NPPA	protein_coding	M0	grey	NA
ENSG00000083444	PLOD1	protein_coding	M0	grey	NA
ENSG00000116688	MFN2	protein_coding	M0	grey	NA
ENSG00000229484	RP5-888M10.2	lincRNA	M0	grey	NA
ENSG00000171729	TMEM51	protein_coding	M0	grey	NA
ENSG00000142621	FHAD1	protein_coding	M0	grey	NA
ENSG00000228140	RP3-467K16.4	lincRNA	M0	grey	NA
ENSG00000162438	CTRC	protein_coding	M0	grey	NA
ENSG00000132906	CASP9	protein_coding	M0	grey	NA
ENSG00000162461	SLC25A34	protein_coding	M0	grey	NA
ENSG00000142627	EPHA2	protein_coding	M0	grey	NA
ENSG00000132881	RSG1	protein_coding	M0	grey	NA
ENSG00000037637	FBXO42	protein_coding	M0	grey	NA
ENSG00000219481	NBPF1	protein_coding	M0	grey	NA
ENSG00000228549	U1	lincRNA	M0	grey	NA
ENSG00000238142	RP11-108M9.4	lincRNA	M0	grey	NA
ENSG00000179023	KLHDC7A	protein_coding	M0	grey	NA
ENSG00000159423	ALDH4A1	protein_coding	M0	grey	NA
ENSG00000162482	AKR7A3	protein_coding	M0	grey	NA
ENSG00000040487	PQLC2	protein_coding	M0	grey	NA
ENSG00000158747	NBL1	protein_coding	M0	grey	NA
ENSG00000158748	HTR6	protein_coding	M0	grey	NA
ENSG00000117215	PLA2G2D	protein_coding	M0	grey	NA
ENSG00000117245	KIF17	protein_coding	M0	grey	NA
ENSG00000142794	NBPF3	protein_coding	M0	grey	NA
ENSG00000076864	RAP1GAP	protein_coding	M0	grey	NA
ENSG00000187942	LDLRAD2	protein_coding	M0	grey	NA
ENSG00000218510	LINC00339	lincRNA	M0	grey	NA
ENSG00000271840	RP1-224A6.9	lincRNA	M0	grey	NA
ENSG00000162552	WNT4	protein_coding	M0	grey	NA
ENSG00000173372	C1QA	protein_coding	M0	grey	NA
ENSG00000159189	C1QC	protein_coding	M0	grey	NA
ENSG00000173369	C1QB	protein_coding	M0	grey	NA
ENSG00000133216	EPHB2	protein_coding	M0	grey	NA
ENSG00000272796	RP1-74M1.3	lincRNA	M0	grey	NA
ENSG00000271420	RP5-1057J7.7	lincRNA	M0	grey	NA
ENSG00000088280	ASAP3	protein_coding	M0	grey	NA
ENSG00000007968	E2F2	protein_coding	M0	grey	NA
ENSG00000117308	GALE	protein_coding	M0	grey	NA
ENSG00000169504	CLIC4	protein_coding	M0	grey	NA
ENSG00000272432	RP3-465N24.6	lincRNA	M0	grey	NA
ENSG00000187010	RHD	protein_coding	M0	grey	NA
ENSG00000183726	TMEM50A	protein_coding	M0	grey	NA
ENSG00000188672	RHCE	protein_coding	M0	grey	NA
ENSG00000225643	RP11-70P17.1	lincRNA	M0	grey	NA
ENSG00000255054	RP1-317E23.6	protein_coding	M0	grey	NA
ENSG00000127423	AUNIP	protein_coding	M0	grey	NA
ENSG00000182749	PAQR7	protein_coding	M0	grey	NA
ENSG00000142675	CNKSR1	protein_coding	M0	grey	NA
ENSG00000176092	AIM1L	protein_coding	M0	grey	NA
ENSG00000117682	DHDDS	protein_coding	M0	grey	NA
ENSG00000198830	HMGN2	protein_coding	M0	grey	NA
ENSG00000060642	PIGV	protein_coding	M0	grey	NA
ENSG00000175793	SFN	protein_coding	M0	grey	NA
ENSG00000175707	C1orf172	protein_coding	M0	grey	NA
ENSG00000253368	TRNP1	protein_coding	M0	grey	NA
ENSG00000158246	FAM46B	protein_coding	M0	grey	NA
ENSG00000142784	WDTC1	protein_coding	M0	grey	NA
ENSG00000142733	MAP3K6	protein_coding	M0	grey	NA
ENSG00000117758	STX12	protein_coding	M0	grey	NA
ENSG00000130768	SMPDL3B	protein_coding	M0	grey	NA
ENSG00000158161	EYA3	protein_coding	M0	grey	NA
ENSG00000188060	RAB42	protein_coding	M0	grey	NA
ENSG00000229388	RP11-442N24__B.1	lincRNA	M0	grey	NA
ENSG00000226852	RP1-212P9.2	lincRNA	M0	grey	NA
ENSG00000253304	TMEM200B	protein_coding	M0	grey	NA
ENSG00000060656	PTPRU	protein_coding	M0	grey	NA
ENSG00000162510	MATN1	protein_coding	M0	grey	NA
ENSG00000162512	SDC3	protein_coding	M0	grey	NA
ENSG00000121769	FABP3	protein_coding	M0	grey	NA
ENSG00000168528	SERINC2	protein_coding	M0	grey	NA
ENSG00000223907	RP11-439L8.4	lincRNA	M0	grey	NA
ENSG00000121753	BAI2	protein_coding	M0	grey	NA
ENSG00000134668	SPOCD1	protein_coding	M0	grey	NA
ENSG00000269967	RP11-84A19.4	lincRNA	M0	grey	NA
ENSG00000228634	RP4-534N18.2	lincRNA	M0	grey	NA
ENSG00000222046	DCDC2B	protein_coding	M0	grey	NA
ENSG00000183615	FAM167B	protein_coding	M0	grey	NA
ENSG00000254553	RP1-27O5.3	protein_coding	M0	grey	NA
ENSG00000160062	ZBTB8A	protein_coding	M0	grey	NA
ENSG00000176261	ZBTB8OS	protein_coding	M0	grey	NA
ENSG00000162522	KIAA1522	protein_coding	M0	grey	NA
ENSG00000160097	FNDC5	protein_coding	M0	grey	NA
ENSG00000116525	TRIM62	protein_coding	M0	grey	NA
ENSG00000189280	GJB5	protein_coding	M0	grey	NA
ENSG00000187513	GJA4	protein_coding	M0	grey	NA
ENSG00000116544	DLGAP3	protein_coding	M0	grey	NA
ENSG00000092853	CLSPN	protein_coding	M0	grey	NA
ENSG00000092847	AGO1	protein_coding	M0	grey	NA
ENSG00000271914	RP4-789D17.5	lincRNA	M0	grey	NA
ENSG00000092850	TEKT2	protein_coding	M0	grey	NA
ENSG00000214193	SH3D21	protein_coding	M0	grey	NA
ENSG00000116883	RP11-268J15.5	protein_coding	M0	grey	NA
ENSG00000116885	OSCP1	protein_coding	M0	grey	NA
ENSG00000163874	ZC3H12A	protein_coding	M0	grey	NA
ENSG00000134690	CDCA8	protein_coding	M0	grey	NA
ENSG00000204084	INPP5B	protein_coding	M0	grey	NA
ENSG00000183386	FHL3	protein_coding	M0	grey	NA
ENSG00000116954	RRAGC	protein_coding	M0	grey	NA
ENSG00000214114	MYCBP	protein_coding	M0	grey	NA
ENSG00000131233	GJA9	protein_coding	M0	grey	NA
ENSG00000158315	RHBDL2	protein_coding	M0	grey	NA
ENSG00000174574	AKIRIN1	protein_coding	M0	grey	NA
ENSG00000183682	BMP8A	protein_coding	M0	grey	NA
ENSG00000163909	HEYL	protein_coding	M0	grey	NA
ENSG00000116983	HPCAL4	protein_coding	M0	grey	NA
ENSG00000084072	PPIE	protein_coding	M0	grey	NA
ENSG00000116985	BMP8B	protein_coding	M0	grey	NA
ENSG00000198754	OXCT2	protein_coding	M0	grey	NA
ENSG00000043514	TRIT1	protein_coding	M0	grey	NA
ENSG00000168389	MFSD2A	protein_coding	M0	grey	NA
ENSG00000131238	PPT1	protein_coding	M0	grey	NA
ENSG00000049089	COL9A2	protein_coding	M0	grey	NA
ENSG00000187801	ZFP69B	protein_coding	M0	grey	NA
ENSG00000164002	EXO5	protein_coding	M0	grey	NA
ENSG00000117010	ZNF684	protein_coding	M0	grey	NA
ENSG00000117013	KCNQ4	protein_coding	M0	grey	NA
ENSG00000179862	CITED4	protein_coding	M0	grey	NA
ENSG00000171790	SLFNL1	protein_coding	M0	grey	NA
ENSG00000204060	FOXO6	protein_coding	M0	grey	NA
ENSG00000177181	RIMKLA	protein_coding	M0	grey	NA
ENSG00000066185	ZMYND12	protein_coding	M0	grey	NA
ENSG00000127125	PPCS	protein_coding	M0	grey	NA
ENSG00000186409	CCDC30	protein_coding	M0	grey	NA
ENSG00000065978	YBX1	protein_coding	M0	grey	NA
ENSG00000164008	C1orf50	protein_coding	M0	grey	NA
ENSG00000177868	CCDC23	protein_coding	M0	grey	NA
ENSG00000164010	ERMAP	protein_coding	M0	grey	NA
ENSG00000164011	ZNF691	protein_coding	M0	grey	NA
ENSG00000227533	SLC2A1-AS1	lincRNA	M0	grey	NA
ENSG00000243710	WDR65	protein_coding	M0	grey	NA
ENSG00000066056	TIE1	protein_coding	M0	grey	NA
ENSG00000126091	ST3GAL3	protein_coding	M0	grey	NA
ENSG00000117411	B4GALT2	protein_coding	M0	grey	NA
ENSG00000159214	CCDC24	protein_coding	M0	grey	NA
ENSG00000196517	SLC6A9	protein_coding	M0	grey	NA
ENSG00000230615	RP5-1198O20.4	lincRNA	M0	grey	NA
ENSG00000142945	KIF2C	protein_coding	M0	grey	NA
ENSG00000142959	BEST4	protein_coding	M0	grey	NA
ENSG00000173846	PLK3	protein_coding	M0	grey	NA
ENSG00000188396	TCTEX1D4	protein_coding	M0	grey	NA
ENSG00000186603	HPDL	protein_coding	M0	grey	NA
ENSG00000070759	TESK2	protein_coding	M0	grey	NA
ENSG00000236624	CCDC163P	protein_coding	M0	grey	NA
ENSG00000085999	RAD54L	protein_coding	M0	grey	NA
ENSG00000117480	FAAH	protein_coding	M0	grey	NA
ENSG00000224863	RP5-1109J22.2	lincRNA	M0	grey	NA
ENSG00000142961	MOB3C	protein_coding	M0	grey	NA
ENSG00000162366	PDZK1IP1	protein_coding	M0	grey	NA
ENSG00000123473	STIL	protein_coding	M0	grey	NA
ENSG00000186564	FOXD2	protein_coding	M0	grey	NA
ENSG00000117834	SLC5A9	protein_coding	M0	grey	NA
ENSG00000132122	SPATA6	protein_coding	M0	grey	NA
ENSG00000123080	CDKN2C	protein_coding	M0	grey	NA
ENSG00000085831	TTC39A	protein_coding	M0	grey	NA
ENSG00000085840	ORC1	protein_coding	M0	grey	NA
ENSG00000157184	CPT2	protein_coding	M0	grey	NA
ENSG00000270172	RP5-1024G6.8	lincRNA	M0	grey	NA
ENSG00000157193	LRP8	protein_coding	M0	grey	NA
ENSG00000225675	RP4-784A16.5	lincRNA	M0	grey	NA
ENSG00000230138	RP11-117D22.2	lincRNA	M0	grey	NA
ENSG00000211452	DIO1	protein_coding	M0	grey	NA
ENSG00000116212	LRRC42	protein_coding	M0	grey	NA
ENSG00000272091	RP4-758J24.5	lincRNA	M0	grey	NA
ENSG00000256407	RP11-446E24.4	protein_coding	M0	grey	NA
ENSG00000198711	SSBP3-AS1	protein_coding	M0	grey	NA
ENSG00000162396	PARS2	protein_coding	M0	grey	NA
ENSG00000162407	PPAP2B	protein_coding	M0	grey	NA
ENSG00000173406	DAB1	protein_coding	M0	grey	NA
ENSG00000162600	OMA1	protein_coding	M0	grey	NA
ENSG00000184292	TACSTD2	protein_coding	M0	grey	NA
ENSG00000177606	JUN	protein_coding	M0	grey	NA
ENSG00000234807	RP4-794H19.2	lincRNA	M0	grey	NA
ENSG00000272226	RP11-63G10.3	lincRNA	M0	grey	NA
ENSG00000232453	RP4-794H19.1	lincRNA	M0	grey	NA
ENSG00000172456	FGGY	protein_coding	M0	grey	NA
ENSG00000134716	CYP2J2	protein_coding	M0	grey	NA
ENSG00000162599	NFIA	protein_coding	M0	grey	NA
ENSG00000240563	L1TD1	protein_coding	M0	grey	NA
ENSG00000088035	ALG6	protein_coding	M0	grey	NA
ENSG00000142856	ITGB3BP	protein_coding	M0	grey	NA
ENSG00000116652	DLEU2L	protein_coding	M0	grey	NA
ENSG00000203965	EFCAB7	protein_coding	M0	grey	NA
ENSG00000079739	PGM1	protein_coding	M0	grey	NA
ENSG00000185483	ROR1	protein_coding	M0	grey	NA
ENSG00000158966	CACHD1	protein_coding	M0	grey	NA
ENSG00000162437	RAVER2	protein_coding	M0	grey	NA
ENSG00000226891	RP11-182I10.3	lincRNA	M0	grey	NA
ENSG00000272506	RP4-535B20.4	lincRNA	M0	grey	NA
ENSG00000162433	AK4	protein_coding	M0	grey	NA
ENSG00000116675	DNAJC6	protein_coding	M0	grey	NA
ENSG00000213625	LEPROT	protein_coding	M0	grey	NA
ENSG00000116678	LEPR	protein_coding	M0	grey	NA
ENSG00000118473	SGIP1	protein_coding	M0	grey	NA
ENSG00000152760	TCTEX1D1	protein_coding	M0	grey	NA
ENSG00000152763	WDR78	protein_coding	M0	grey	NA
ENSG00000162594	IL23R	protein_coding	M0	grey	NA
ENSG00000081985	IL12RB2	protein_coding	M0	grey	NA
ENSG00000116717	GADD45A	protein_coding	M0	grey	NA
ENSG00000116729	WLS	protein_coding	M0	grey	NA
ENSG00000024526	DEPDC1	protein_coding	M0	grey	NA
ENSG00000033122	LRRC7	protein_coding	M0	grey	NA
ENSG00000197568	HHLA3	protein_coding	M0	grey	NA
ENSG00000116761	CTH	protein_coding	M0	grey	NA
ENSG00000050628	PTGER3	protein_coding	M0	grey	NA
ENSG00000172260	NEGR1	protein_coding	M0	grey	NA
ENSG00000162620	LRRIQ3	protein_coding	M0	grey	NA
ENSG00000259030	FPGT-TNNI3K	protein_coding	M0	grey	NA
ENSG00000254685	FPGT	protein_coding	M0	grey	NA
ENSG00000116783	TNNI3K	protein_coding	M0	grey	NA
ENSG00000178965	C1orf173	protein_coding	M0	grey	NA
ENSG00000272864	RP11-17E13.2	lincRNA	M0	grey	NA
ENSG00000116791	CRYZ	protein_coding	M0	grey	NA
ENSG00000137968	SLC44A5	protein_coding	M0	grey	NA
ENSG00000057468	MSH4	protein_coding	M0	grey	NA
ENSG00000184005	ST6GALNAC3	protein_coding	M0	grey	NA
ENSG00000162614	NEXN	protein_coding	M0	grey	NA
ENSG00000162616	DNAJB4	protein_coding	M0	grey	NA
ENSG00000137960	GIPC2	protein_coding	M0	grey	NA
ENSG00000122420	PTGFR	protein_coding	M0	grey	NA
ENSG00000234184	RP5-887A10.1	lincRNA	M0	grey	NA
ENSG00000137941	TTLL7	protein_coding	M0	grey	NA
ENSG00000271576	RP11-486G15.2	lincRNA	M0	grey	NA
ENSG00000203943	SAMD13	protein_coding	M0	grey	NA
ENSG00000117155	SSX2IP	protein_coding	M0	grey	NA
ENSG00000171517	LPAR3	protein_coding	M0	grey	NA
ENSG00000055732	MCOLN3	protein_coding	M0	grey	NA
ENSG00000162643	WDR63	protein_coding	M0	grey	NA
ENSG00000142867	BCL10	protein_coding	M0	grey	NA
ENSG00000153904	DDAH1	protein_coding	M0	grey	NA
ENSG00000171502	COL24A1	protein_coding	M0	grey	NA
ENSG00000267272	RP5-1052I5.1	lincRNA	M0	grey	NA
ENSG00000143013	LMO4	protein_coding	M0	grey	NA
ENSG00000137947	GTF2B	protein_coding	M0	grey	NA
ENSG00000137944	CCBL2	protein_coding	M0	grey	NA
ENSG00000117226	GBP3	protein_coding	M0	grey	NA
ENSG00000197147	LRRC8B	protein_coding	M0	grey	NA
ENSG00000272931	RP5-943J3.2	lincRNA	M0	grey	NA
ENSG00000097046	CDC7	protein_coding	M0	grey	NA
ENSG00000172031	EPHX4	protein_coding	M0	grey	NA
ENSG00000189195	BTBD8	protein_coding	M0	grey	NA
ENSG00000069712	KIAA1107	protein_coding	M0	grey	NA
ENSG00000273487	RP4-621B10.8	lincRNA	M0	grey	NA
ENSG00000174842	GLMN	protein_coding	M0	grey	NA
ENSG00000137942	FNBP1L	protein_coding	M0	grey	NA
ENSG00000137936	BCAR3	protein_coding	M0	grey	NA
ENSG00000260464	RP4-561L24.3	lincRNA	M0	grey	NA
ENSG00000137962	ARHGAP29	protein_coding	M0	grey	NA
ENSG00000143036	SLC44A3	protein_coding	M0	grey	NA
ENSG00000172339	ALG14	protein_coding	M0	grey	NA
ENSG00000152078	TMEM56	protein_coding	M0	grey	NA
ENSG00000271092	RP11-57H12.6	protein_coding	M0	grey	NA
ENSG00000122481	RWDD3	protein_coding	M0	grey	NA
ENSG00000162627	SNX7	protein_coding	M0	grey	NA
ENSG00000117600	LPPR4	protein_coding	M0	grey	NA
ENSG00000156876	SASS6	protein_coding	M0	grey	NA
ENSG00000181656	GPR88	protein_coding	M0	grey	NA
ENSG00000162692	VCAM1	protein_coding	M0	grey	NA
ENSG00000162631	NTNG1	protein_coding	M0	grey	NA
ENSG00000226822	RP11-356N1.2	lincRNA	M0	grey	NA
ENSG00000085433	WDR47	protein_coding	M0	grey	NA
ENSG00000197780	TAF13	protein_coding	M0	grey	NA
ENSG00000215717	TMEM167B	protein_coding	M0	grey	NA
ENSG00000270066	SCARNA2	lincRNA	M0	grey	NA
ENSG00000179902	C1orf194	protein_coding	M0	grey	NA
ENSG00000116299	KIAA1324	protein_coding	M0	grey	NA
ENSG00000134222	PSRC1	protein_coding	M0	grey	NA
ENSG00000156097	GPR61	protein_coding	M0	grey	NA
ENSG00000065135	GNAI3	protein_coding	M0	grey	NA
ENSG00000134183	GNAT2	protein_coding	M0	grey	NA
ENSG00000168765	GSTM4	protein_coding	M0	grey	NA
ENSG00000134184	GSTM1	protein_coding	M0	grey	NA
ENSG00000134201	GSTM5	protein_coding	M0	grey	NA
ENSG00000134202	GSTM3	protein_coding	M0	grey	NA
ENSG00000261055	RP11-195M16.3	lincRNA	M0	grey	NA
ENSG00000156150	ALX3	protein_coding	M0	grey	NA
ENSG00000116396	KCNC4	protein_coding	M0	grey	NA
ENSG00000168679	SLC16A4	protein_coding	M0	grey	NA
ENSG00000177301	KCNA2	protein_coding	M0	grey	NA
ENSG00000121931	LRIF1	protein_coding	M0	grey	NA
ENSG00000156171	DRAM2	protein_coding	M0	grey	NA
ENSG00000064886	CHI3L2	protein_coding	M0	grey	NA
ENSG00000173947	PIFO	protein_coding	M0	grey	NA
ENSG00000231346	RP5-836N10.1	lincRNA	M0	grey	NA
ENSG00000116473	RAP1A	protein_coding	M0	grey	NA
ENSG00000231437	RP11-88H9.2	lincRNA	M0	grey	NA
ENSG00000134245	WNT2B	protein_coding	M0	grey	NA
ENSG00000007341	ST7L	protein_coding	M0	grey	NA
ENSG00000271810	RP11-426L16.10	protein_coding	M0	grey	NA
ENSG00000155366	RHOC	protein_coding	M0	grey	NA
ENSG00000155367	PPM1J	protein_coding	M0	grey	NA
ENSG00000238198	RP11-31F15.2	lincRNA	M0	grey	NA
ENSG00000081026	MAGI3	protein_coding	M0	grey	NA
ENSG00000116793	PHTF1	protein_coding	M0	grey	NA
ENSG00000188761	BCL2L15	protein_coding	M0	grey	NA
ENSG00000116774	OLFML3	protein_coding	M0	grey	NA
ENSG00000134207	SYT6	protein_coding	M0	grey	NA
ENSG00000175984	DENND2C	protein_coding	M0	grey	NA
ENSG00000134198	TSPAN2	protein_coding	M0	grey	NA
ENSG00000233730	RP4-666F24.3	lincRNA	M0	grey	NA
ENSG00000173212	MAB21L3	protein_coding	M0	grey	NA
ENSG00000233154	RP4-655J12.4	lincRNA	M0	grey	NA
ENSG00000143061	IGSF3	protein_coding	M0	grey	NA
ENSG00000134247	PTGFRN	protein_coding	M0	grey	NA
ENSG00000134256	CD101	protein_coding	M0	grey	NA
ENSG00000134253	TRIM45	protein_coding	M0	grey	NA
ENSG00000271427	RP11-188D8.1	lincRNA	M0	grey	NA
ENSG00000183508	FAM46C	protein_coding	M0	grey	NA
ENSG00000155761	SPAG17	protein_coding	M0	grey	NA
ENSG00000092621	PHGDH	protein_coding	M0	grey	NA
ENSG00000134193	REG4	protein_coding	M0	grey	NA
ENSG00000188610	FAM72B	protein_coding	M0	grey	NA
ENSG00000269996	RP11-343N15.5	lincRNA	M0	grey	NA
ENSG00000227082	AL592494.5	lincRNA	M0	grey	NA
ENSG00000272583	RP11-344P13.6	lincRNA	M0	grey	NA
ENSG00000234978	RP11-423O2.5	lincRNA	M0	grey	NA
ENSG00000230850	RP11-782C8.1	lincRNA	M0	grey	NA
ENSG00000232274	RP11-782C8.2	lincRNA	M0	grey	NA
ENSG00000185044	RP11-435B5.4	lincRNA	M0	grey	NA
ENSG00000231734	RP6-206I17.2	lincRNA	M0	grey	NA
ENSG00000223804	RP6-206I17.1	lincRNA	M0	grey	NA
ENSG00000215784	FAM72D	protein_coding	M0	grey	NA
ENSG00000235398	LINC00623	lincRNA	M0	grey	NA
ENSG00000168614	NBPF9	protein_coding	M0	grey	NA
ENSG00000272709	RP11-458D21.6	lincRNA	M0	grey	NA
ENSG00000163386	NBPF10	protein_coding	M0	grey	NA
ENSG00000233396	RP11-458D21.1	lincRNA	M0	grey	NA
ENSG00000117289	TXNIP	protein_coding	M0	grey	NA
ENSG00000181039	ANKRD34A	protein_coding	M0	grey	NA
ENSG00000198483	ANKRD35	protein_coding	M0	grey	NA
ENSG00000174827	PDZK1	protein_coding	M0	grey	NA
ENSG00000117262	GPR89A	protein_coding	M0	grey	NA
ENSG00000152042	NBPF11	protein_coding	M0	grey	NA
ENSG00000186275	NBPF12	protein_coding	M0	grey	NA
ENSG00000131781	FMO5	protein_coding	M0	grey	NA
ENSG00000162836	ACP6	protein_coding	M0	grey	NA
ENSG00000188092	GPR89B	protein_coding	M0	grey	NA
ENSG00000203836	NBPF24	protein_coding	M0	grey	NA
ENSG00000122497	NBPF14	protein_coding	M0	grey	NA
ENSG00000203832	NBPF20	protein_coding	M0	grey	NA
ENSG00000203827	NBPF16	protein_coding	M0	grey	NA
ENSG00000232721	RP11-403I13.5	lincRNA	M0	grey	NA
ENSG00000223779	RP11-403I13.4	lincRNA	M0	grey	NA
ENSG00000226067	RP11-403I13.7	lincRNA	M0	grey	NA
ENSG00000234571	RP5-998N21.4	lincRNA	M0	grey	NA
ENSG00000233368	RP11-277L2.3	lincRNA	M0	grey	NA
ENSG00000223759	RP11-353N4.4	lincRNA	M0	grey	NA
ENSG00000203814	HIST2H2BF	protein_coding	M0	grey	NA
ENSG00000184678	HIST2H2BE	protein_coding	M0	grey	NA
ENSG00000184260	HIST2H2AC	protein_coding	M0	grey	NA
ENSG00000178096	BOLA1	protein_coding	M0	grey	NA
ENSG00000159164	SV2A	protein_coding	M0	grey	NA
ENSG00000014914	MTMR11	protein_coding	M0	grey	NA
ENSG00000136631	VPS45	protein_coding	M0	grey	NA
ENSG00000118298	CA14	protein_coding	M0	grey	NA
ENSG00000118292	C1orf54	protein_coding	M0	grey	NA
ENSG00000159208	C1orf51	protein_coding	M0	grey	NA
ENSG00000143369	ECM1	protein_coding	M0	grey	NA
ENSG00000143452	HORMAD1	protein_coding	M0	grey	NA
ENSG00000143387	CTSK	protein_coding	M0	grey	NA
ENSG00000143418	CERS2	protein_coding	M0	grey	NA
ENSG00000143363	PRUNE	protein_coding	M0	grey	NA
ENSG00000163141	BNIPL	protein_coding	M0	grey	NA
ENSG00000143443	C1orf56	protein_coding	M0	grey	NA
ENSG00000143434	SEMA6C	protein_coding	M0	grey	NA
ENSG00000163155	LYSMD1	protein_coding	M0	grey	NA
ENSG00000143398	PIP5K1A	protein_coding	M0	grey	NA
ENSG00000232671	RP11-126K1.2	protein_coding	M0	grey	NA
ENSG00000143373	ZNF687	protein_coding	M0	grey	NA
ENSG00000143375	CGN	protein_coding	M0	grey	NA
ENSG00000143367	TUFT1	protein_coding	M0	grey	NA
ENSG00000143450	OAZ3	protein_coding	M0	grey	NA
ENSG00000213171	LINGO4	protein_coding	M0	grey	NA
ENSG00000143365	RORC	protein_coding	M0	grey	NA
ENSG00000225556	C2CD4D	protein_coding	M0	grey	NA
ENSG00000196407	THEM5	protein_coding	M0	grey	NA
ENSG00000196420	S100A5	protein_coding	M0	grey	NA
ENSG00000196754	S100A2	protein_coding	M0	grey	NA
ENSG00000143554	SLC27A3	protein_coding	M0	grey	NA
ENSG00000143614	GATAD2B	protein_coding	M0	grey	NA
ENSG00000143578	CREB3L4	protein_coding	M0	grey	NA
ENSG00000272654	RP11-422P24.11	lincRNA	M0	grey	NA
ENSG00000143545	RAB13	protein_coding	M0	grey	NA
ENSG00000143552	NUP210L	protein_coding	M0	grey	NA
ENSG00000169291	SHE	protein_coding	M0	grey	NA
ENSG00000160716	CHRNB2	protein_coding	M0	grey	NA
ENSG00000143603	KCNN3	protein_coding	M0	grey	NA
ENSG00000163346	PBXIP1	protein_coding	M0	grey	NA
ENSG00000173207	CKS1B	protein_coding	M0	grey	NA
ENSG00000163354	DCST2	protein_coding	M0	grey	NA
ENSG00000163357	DCST1	protein_coding	M0	grey	NA
ENSG00000143537	ADAM15	protein_coding	M0	grey	NA
ENSG00000251246	EFNA3	protein_coding	M0	grey	NA
ENSG00000243364	EFNA4	protein_coding	M0	grey	NA
ENSG00000143590	EFNA3	protein_coding	M0	grey	NA
ENSG00000169242	EFNA1	protein_coding	M0	grey	NA
ENSG00000185499	MUC1	protein_coding	M0	grey	NA
ENSG00000163374	YY1AP1	protein_coding	M0	grey	NA
ENSG00000132698	RAB25	protein_coding	M0	grey	NA
ENSG00000254726	MEX3A	protein_coding	M0	grey	NA
ENSG00000160789	LMNA	protein_coding	M0	grey	NA
ENSG00000242252	BGLAP	protein_coding	M0	grey	NA
ENSG00000160781	PAQR6	protein_coding	M0	grey	NA
ENSG00000198952	SMG5	protein_coding	M0	grey	NA
ENSG00000163472	TMEM79	protein_coding	M0	grey	NA
ENSG00000198715	C1orf85	protein_coding	M0	grey	NA
ENSG00000163467	TSACC	protein_coding	M0	grey	NA
ENSG00000125462	C1orf61	protein_coding	M0	grey	NA
ENSG00000116604	MEF2D	protein_coding	M0	grey	NA
ENSG00000183856	IQGAP3	protein_coding	M0	grey	NA
ENSG00000187862	TTC24	protein_coding	M0	grey	NA
ENSG00000143320	CRABP2	protein_coding	M0	grey	NA
ENSG00000143321	HDGF	protein_coding	M0	grey	NA
ENSG00000229961	RP11-71G12.1	lincRNA	M0	grey	NA
ENSG00000271736	RP11-85G21.3	lincRNA	M0	grey	NA
ENSG00000160856	FCRL3	protein_coding	M0	grey	NA
ENSG00000158477	CD1A	protein_coding	M0	grey	NA
ENSG00000158481	CD1C	protein_coding	M0	grey	NA
ENSG00000158485	CD1B	protein_coding	M0	grey	NA
ENSG00000158488	CD1E	protein_coding	M0	grey	NA
ENSG00000203757	OR6K3	protein_coding	M0	grey	NA
ENSG00000163568	AIM2	protein_coding	M0	grey	NA
ENSG00000213088	DARC	protein_coding	M0	grey	NA
ENSG00000158714	SLAMF8	protein_coding	M0	grey	NA
ENSG00000188004	C1orf204	protein_coding	M0	grey	NA
ENSG00000243284	VSIG8	protein_coding	M0	grey	NA
ENSG00000256029	RP11-190A12.7	protein_coding	M0	grey	NA
ENSG00000085552	IGSF9	protein_coding	M0	grey	NA
ENSG00000177807	KCNJ10	protein_coding	M0	grey	NA
ENSG00000132681	ATP1A4	protein_coding	M0	grey	NA
ENSG00000143318	CASQ1	protein_coding	M0	grey	NA
ENSG00000171786	NHLH1	protein_coding	M0	grey	NA
ENSG00000162738	VANGL2	protein_coding	M0	grey	NA
ENSG00000179914	ITLN1	protein_coding	M0	grey	NA
ENSG00000162755	KLHDC9	protein_coding	M0	grey	NA
ENSG00000158859	ADAMTS4	protein_coding	M0	grey	NA
ENSG00000158874	APOA2	protein_coding	M0	grey	NA
ENSG00000158882	TOMM40L	protein_coding	M0	grey	NA
ENSG00000143257	NR1I3	protein_coding	M0	grey	NA
ENSG00000248485	PCP4L1	protein_coding	M0	grey	NA
ENSG00000188931	C1orf192	protein_coding	M0	grey	NA
ENSG00000235477	RP11-122G18.5	lincRNA	M0	grey	NA
ENSG00000273075	RP11-122G18.8	lincRNA	M0	grey	NA
ENSG00000203747	FCGR3A	protein_coding	M0	grey	NA
ENSG00000072694	FCGR2B	protein_coding	M0	grey	NA
ENSG00000162745	OLFML2B	protein_coding	M0	grey	NA
ENSG00000198929	NOS1AP	protein_coding	M0	grey	NA
ENSG00000239887	C1orf226	protein_coding	M0	grey	NA
ENSG00000162733	DDR2	protein_coding	M0	grey	NA
ENSG00000143248	RGS5	protein_coding	M0	grey	NA
ENSG00000143228	NUF2	protein_coding	M0	grey	NA
ENSG00000143198	MGST3	protein_coding	M0	grey	NA
ENSG00000188859	FAM78B	protein_coding	M0	grey	NA
ENSG00000143195	ILDR2	protein_coding	M0	grey	NA
ENSG00000143199	ADCY10	protein_coding	M0	grey	NA
ENSG00000143158	MPC2	protein_coding	M0	grey	NA
ENSG00000143164	DCAF6	protein_coding	M0	grey	NA
ENSG00000143147	GPR161	protein_coding	M0	grey	NA
ENSG00000143185	XCL2	protein_coding	M0	grey	NA
ENSG00000143184	XCL1	protein_coding	M0	grey	NA
ENSG00000143153	ATP1B1	protein_coding	M0	grey	NA
ENSG00000143156	NME7	protein_coding	M0	grey	NA
ENSG00000117475	BLZF1	protein_coding	M0	grey	NA
ENSG00000117477	CCDC181	protein_coding	M0	grey	NA
ENSG00000117479	SLC19A2	protein_coding	M0	grey	NA
ENSG00000000460	C1orf112	protein_coding	M0	grey	NA
ENSG00000076258	FMO4	protein_coding	M0	grey	NA
ENSG00000135845	PIGC	protein_coding	M0	grey	NA
ENSG00000117592	PRDX6	protein_coding	M0	grey	NA
ENSG00000117601	SERPINC1	protein_coding	M0	grey	NA
ENSG00000227373	RP11-160H22.5	lincRNA	M0	grey	NA
ENSG00000152061	RABGAP1L	protein_coding	M0	grey	NA
ENSG00000116147	TNR	protein_coding	M0	grey	NA
ENSG00000227740	RP11-318C24.2	lincRNA	M0	grey	NA
ENSG00000120341	SEC16B	protein_coding	M0	grey	NA
ENSG00000075391	RASAL2	protein_coding	M0	grey	NA
ENSG00000240021	TEX35	protein_coding	M0	grey	NA
ENSG00000116194	ANGPTL1	protein_coding	M0	grey	NA
ENSG00000169905	TOR1AIP2	protein_coding	M0	grey	NA
ENSG00000272906	RP11-533E19.7	lincRNA	M0	grey	NA
ENSG00000260360	RP11-533E19.5	lincRNA	M0	grey	NA
ENSG00000135835	KIAA1614	protein_coding	M0	grey	NA
ENSG00000135823	STX6	protein_coding	M0	grey	NA
ENSG00000272198	RP11-309G3.3	lincRNA	M0	grey	NA
ENSG00000203730	TEDDM1	protein_coding	M0	grey	NA
ENSG00000143333	RGS16	protein_coding	M0	grey	NA
ENSG00000157064	NMNAT2	protein_coding	M0	grey	NA
ENSG00000270009	RP1-127C7.6	lincRNA	M0	grey	NA
ENSG00000143344	RGL1	protein_coding	M0	grey	NA
ENSG00000198756	COLGALT2	protein_coding	M0	grey	NA
ENSG00000116668	SWT1	protein_coding	M0	grey	NA
ENSG00000273004	GS1-279B7.2	lincRNA	M0	grey	NA
ENSG00000143341	HMCN1	protein_coding	M0	grey	NA
ENSG00000116690	PRG4	protein_coding	M0	grey	NA
ENSG00000262180	OCLM	protein_coding	M0	grey	NA
ENSG00000157181	C1orf27	protein_coding	M0	grey	NA
ENSG00000273129	RP5-973M2.2	lincRNA	M0	grey	NA
ENSG00000228215	RP11-541F9.2	lincRNA	M0	grey	NA
ENSG00000090104	RGS1	protein_coding	M0	grey	NA
ENSG00000127074	RGS13	protein_coding	M0	grey	NA
ENSG00000023572	GLRX2	protein_coding	M0	grey	NA
ENSG00000162630	B3GALT2	protein_coding	M0	grey	NA
ENSG00000134376	CRB1	protein_coding	M0	grey	NA
ENSG00000203724	C1orf53	protein_coding	M0	grey	NA
ENSG00000203721	LINC00862	lincRNA	M0	grey	NA
ENSG00000118197	DDX59	protein_coding	M0	grey	NA
ENSG00000170128	GPR25	protein_coding	M0	grey	NA
ENSG00000163362	C1orf106	protein_coding	M0	grey	NA
ENSG00000229191	RP11-168O16.1	lincRNA	M0	grey	NA
ENSG00000232237	ASCL5	protein_coding	M0	grey	NA
ENSG00000174307	PHLDA3	protein_coding	M0	grey	NA
ENSG00000223396	RPS10P7	lincRNA	M0	grey	NA
ENSG00000198892	SHISA4	protein_coding	M0	grey	NA
ENSG00000163431	LMOD1	protein_coding	M0	grey	NA
ENSG00000176393	RNPEP	protein_coding	M0	grey	NA
ENSG00000163435	ELF3	protein_coding	M0	grey	NA
ENSG00000170075	GPR37L1	protein_coding	M0	grey	NA
ENSG00000077152	UBE2T	protein_coding	M0	grey	NA
ENSG00000117139	KDM5B	protein_coding	M0	grey	NA
ENSG00000183155	RABIF	protein_coding	M0	grey	NA
ENSG00000117153	KLHL12	protein_coding	M0	grey	NA
ENSG00000159348	CYB5R1	protein_coding	M0	grey	NA
ENSG00000163444	TMEM183A	protein_coding	M0	grey	NA
ENSG00000143847	PPFIA4	protein_coding	M0	grey	NA
ENSG00000163485	ADORA1	protein_coding	M0	grey	NA
ENSG00000133055	MYBPH	protein_coding	M0	grey	NA
ENSG00000133048	CHI3L1	protein_coding	M0	grey	NA
ENSG00000231507	RP11-134P9.3	lincRNA	M0	grey	NA
ENSG00000233791	RP11-134P9.1	lincRNA	M0	grey	NA
ENSG00000159388	BTG2	protein_coding	M0	grey	NA
ENSG00000143845	ETNK2	protein_coding	M0	grey	NA
ENSG00000143850	PLEKHA6	protein_coding	M0	grey	NA
ENSG00000163531	NFASC	protein_coding	M0	grey	NA
ENSG00000174529	TMEM81	protein_coding	M0	grey	NA
ENSG00000162873	KLHDC8A	protein_coding	M0	grey	NA
ENSG00000117266	CDK18	protein_coding	M0	grey	NA
ENSG00000174514	MFSD4	protein_coding	M0	grey	NA
ENSG00000162877	PM20D1	protein_coding	M0	grey	NA
ENSG00000196550	FAM72A	protein_coding	M0	grey	NA
ENSG00000196533	C1orf186	protein_coding	M0	grey	NA
ENSG00000196188	CTSE	protein_coding	M0	grey	NA
ENSG00000163486	SRGAP2	protein_coding	M0	grey	NA
ENSG00000162888	C1orf147	protein_coding	M0	grey	NA
ENSG00000136653	RASSF5	protein_coding	M0	grey	NA
ENSG00000143479	DYRK3	protein_coding	M0	grey	NA
ENSG00000162889	MAPKAPK2	protein_coding	M0	grey	NA
ENSG00000136634	IL10	protein_coding	M0	grey	NA
ENSG00000162896	PIGR	protein_coding	M0	grey	NA
ENSG00000182795	C1orf116	protein_coding	M0	grey	NA
ENSG00000123836	PFKFB2	protein_coding	M0	grey	NA
ENSG00000123843	C4BPB	protein_coding	M0	grey	NA
ENSG00000123838	C4BPA	protein_coding	M0	grey	NA
ENSG00000197721	CR1L	protein_coding	M0	grey	NA
ENSG00000174059	CD34	protein_coding	M0	grey	NA
ENSG00000196878	LAMB3	protein_coding	M0	grey	NA
ENSG00000123689	G0S2	protein_coding	M0	grey	NA
ENSG00000117594	HSD11B1	protein_coding	M0	grey	NA
ENSG00000162757	C1orf74	protein_coding	M0	grey	NA
ENSG00000117595	IRF6	protein_coding	M0	grey	NA
ENSG00000054392	HHAT	protein_coding	M0	grey	NA
ENSG00000117650	NEK2	protein_coding	M0	grey	NA
ENSG00000066027	PPP2R5A	protein_coding	M0	grey	NA
ENSG00000065600	TMEM206	protein_coding	M0	grey	NA
ENSG00000260805	RP11-61J19.4	lincRNA	M0	grey	NA
ENSG00000237980	RP11-338C15.3	lincRNA	M0	grey	NA
ENSG00000123685	BATF3	protein_coding	M0	grey	NA
ENSG00000117697	NSL1	protein_coding	M0	grey	NA
ENSG00000203705	TATDN3	protein_coding	M0	grey	NA
ENSG00000198468	FLVCR1-AS1	lincRNA	M0	grey	NA
ENSG00000162769	FLVCR1	protein_coding	M0	grey	NA
ENSG00000143494	VASH2	protein_coding	M0	grey	NA
ENSG00000136643	RPS6KC1	protein_coding	M0	grey	NA
ENSG00000117707	PROX1	protein_coding	M0	grey	NA
ENSG00000152104	PTPN14	protein_coding	M0	grey	NA
ENSG00000136636	KCTD3	protein_coding	M0	grey	NA
ENSG00000092969	TGFB2	protein_coding	M0	grey	NA
ENSG00000143353	LYPLAL1	protein_coding	M0	grey	NA
ENSG00000162817	C1orf115	protein_coding	M0	grey	NA
ENSG00000117791	2002-03-01	protein_coding	M0	grey	NA
ENSG00000143507	DUSP10	protein_coding	M0	grey	NA
ENSG00000238042	RP11-815M8.1	lincRNA	M0	grey	NA
ENSG00000143512	HHIPL2	protein_coding	M0	grey	NA
ENSG00000162819	BROX	protein_coding	M0	grey	NA
ENSG00000228106	RP11-452F19.3	lincRNA	M0	grey	NA
ENSG00000143502	SUSD4	protein_coding	M0	grey	NA
ENSG00000203697	CAPN8	protein_coding	M0	grey	NA
ENSG00000143753	DEGS1	protein_coding	M0	grey	NA
ENSG00000143771	CNIH4	protein_coding	M0	grey	NA
ENSG00000143786	CNIH3	protein_coding	M0	grey	NA
ENSG00000185842	DNAH14	protein_coding	M0	grey	NA
ENSG00000143819	EPHX1	protein_coding	M0	grey	NA
ENSG00000243709	LEFTY1	protein_coding	M0	grey	NA
ENSG00000185155	MIXL1	protein_coding	M0	grey	NA
ENSG00000143801	PSEN2	protein_coding	M0	grey	NA
ENSG00000163050	ADCK3	protein_coding	M0	grey	NA
ENSG00000143776	CDC42BPA	protein_coding	M0	grey	NA
ENSG00000143816	WNT9A	protein_coding	M0	grey	NA
ENSG00000198835	GJC2	protein_coding	M0	grey	NA
ENSG00000162913	C1orf145	protein_coding	M0	grey	NA
ENSG00000181218	HIST3H2A	protein_coding	M0	grey	NA
ENSG00000196890	HIST3H2BB	protein_coding	M0	grey	NA
ENSG00000116574	RHOU	protein_coding	M0	grey	NA
ENSG00000213029	SPHAR	protein_coding	M0	grey	NA
ENSG00000154429	CCSAP	protein_coding	M0	grey	NA
ENSG00000226920	RP5-1068B5.3	lincRNA	M0	grey	NA
ENSG00000228058	RP11-552D4.1	lincRNA	M0	grey	NA
ENSG00000177614	PGBD5	protein_coding	M0	grey	NA
ENSG00000182118	FAM89A	protein_coding	M0	grey	NA
ENSG00000162946	DISC1	protein_coding	M0	grey	NA
ENSG00000212916	MAP10	protein_coding	M0	grey	NA
ENSG00000135778	NTPCR	protein_coding	M0	grey	NA
ENSG00000143674	MLK4	protein_coding	M0	grey	NA
ENSG00000135750	KCNK1	protein_coding	M0	grey	NA
ENSG00000183780	SLC35F3	protein_coding	M0	grey	NA
ENSG00000168275	COA6	protein_coding	M0	grey	NA
ENSG00000227630	RP4-781K5.8	lincRNA	M0	grey	NA
ENSG00000237520	RP11-443B7.2	lincRNA	M0	grey	NA
ENSG00000258082	RP11-443B7.3	lincRNA	M0	grey	NA
ENSG00000116957	TBCE	protein_coding	M0	grey	NA
ENSG00000077585	GPR137B	protein_coding	M0	grey	NA
ENSG00000198626	RYR2	protein_coding	M0	grey	NA
ENSG00000133019	CHRM3	protein_coding	M0	grey	NA
ENSG00000180875	GREM2	protein_coding	M0	grey	NA
ENSG00000182901	RGS7	protein_coding	M0	grey	NA
ENSG00000162843	WDR64	protein_coding	M0	grey	NA
ENSG00000174371	EXO1	protein_coding	M0	grey	NA
ENSG00000214837	RP11-261C10.3	lincRNA	M0	grey	NA
ENSG00000054282	SDCCAG8	protein_coding	M0	grey	NA
ENSG00000173728	C1orf100	protein_coding	M0	grey	NA
ENSG00000179397	C1orf101	protein_coding	M0	grey	NA
ENSG00000272195	RP11-156E8.1	protein_coding	M0	grey	NA
ENSG00000203666	EFCAB2	protein_coding	M0	grey	NA
ENSG00000162849	KIF26B	protein_coding	M0	grey	NA
ENSG00000260698	RP11-439E19.9	lincRNA	M0	grey	NA
ENSG00000143653	SCCPDH	protein_coding	M0	grey	NA
ENSG00000197472	ZNF695	protein_coding	M0	grey	NA
ENSG00000135747	ZNF670	protein_coding	M0	grey	NA
ENSG00000188295	ZNF669	protein_coding	M0	grey	NA
ENSG00000196418	ZNF124	protein_coding	M0	grey	NA
ENSG00000232347	RP11-488L18.8	lincRNA	M0	grey	NA
ENSG00000162714	ZNF496	protein_coding	M0	grey	NA
ENSG00000177535	OR2B11	protein_coding	M0	grey	NA
ENSG00000196071	OR2L13	protein_coding	M0	grey	NA
ENSG00000184731	FAM110C	protein_coding	M0	grey	NA
ENSG00000189292	FAM150B	protein_coding	M0	grey	NA
ENSG00000172554	SNTG2	protein_coding	M0	grey	NA
ENSG00000115705	TPO	protein_coding	M0	grey	NA
ENSG00000130508	PXDN	protein_coding	M0	grey	NA
ENSG00000171853	TRAPPC12	protein_coding	M0	grey	NA
ENSG00000271868	RP11-1293J14.1	lincRNA	M0	grey	NA
ENSG00000255767	RP13-512J5.1	protein_coding	M0	grey	NA
ENSG00000242282	AC108488.4	lincRNA	M0	grey	NA
ENSG00000205837	LINC00487	lincRNA	M0	grey	NA
ENSG00000271947	RP11-439M11.1	lincRNA	M0	grey	NA
ENSG00000235665	AC007464.1	lincRNA	M0	grey	NA
ENSG00000236790	LINC00299	lincRNA	M0	grey	NA
ENSG00000236008	AC011747.4	lincRNA	M0	grey	NA
ENSG00000260837	RP11-434B12.1	lincRNA	M0	grey	NA
ENSG00000119185	ITGB1BP1	protein_coding	M0	grey	NA
ENSG00000134330	IAH1	protein_coding	M0	grey	NA
ENSG00000151694	ADAM17	protein_coding	M0	grey	NA
ENSG00000271855	RP11-214N9.1	lincRNA	M0	grey	NA
ENSG00000269973	RP11-95D17.1	lincRNA	M0	grey	NA
ENSG00000134317	GRHL1	protein_coding	M0	grey	NA
ENSG00000260077	RP11-254F7.2	lincRNA	M0	grey	NA
ENSG00000172059	KLF11	protein_coding	M0	grey	NA
ENSG00000163009	C2orf48	protein_coding	M0	grey	NA
ENSG00000115758	ODC1	protein_coding	M0	grey	NA
ENSG00000257135	RP11-320M2.1	lincRNA	M0	grey	NA
ENSG00000217258	AC007249.3	lincRNA	M0	grey	NA
ENSG00000243819	RN7SL832P	lincRNA	M0	grey	NA
ENSG00000150873	C2orf50	protein_coding	M0	grey	NA
ENSG00000169016	E2F6	protein_coding	M0	grey	NA
ENSG00000196208	GREB1	protein_coding	M0	grey	NA
ENSG00000134323	MYCN	protein_coding	M0	grey	NA
ENSG00000260331	RP11-111J6.2	lincRNA	M0	grey	NA
ENSG00000250741	NT5C1B-RDH14	protein_coding	M0	grey	NA
ENSG00000185013	NT5C1B	protein_coding	M0	grey	NA
ENSG00000183891	TTC32	protein_coding	M0	grey	NA
ENSG00000115884	SDC1	protein_coding	M0	grey	NA
ENSG00000269976	RP11-130L8.2	lincRNA	M0	grey	NA
ENSG00000143869	GDF7	protein_coding	M0	grey	NA
ENSG00000260396	AC012065.7	lincRNA	M0	grey	NA
ENSG00000270100	RP11-130L8.1	lincRNA	M0	grey	NA
ENSG00000119771	KLHL29	protein_coding	M0	grey	NA
ENSG00000119782	FKBP1B	protein_coding	M0	grey	NA
ENSG00000115129	TP53I3	protein_coding	M0	grey	NA
ENSG00000266118	RP11-507M3.1	protein_coding	M0	grey	NA
ENSG00000219626	FAM228B	protein_coding	M0	grey	NA
ENSG00000186453	FAM228A	protein_coding	M0	grey	NA
ENSG00000084710	EFR3B	protein_coding	M0	grey	NA
ENSG00000261452	RP11-509E16.1	lincRNA	M0	grey	NA
ENSG00000115138	POMC	protein_coding	M0	grey	NA
ENSG00000272048	RP11-458N5.1	lincRNA	M0	grey	NA
ENSG00000119772	DNMT3A	protein_coding	M0	grey	NA
ENSG00000084731	KIF3C	protein_coding	M0	grey	NA
ENSG00000173567	GPR113	protein_coding	M0	grey	NA
ENSG00000157856	DRC1	protein_coding	M0	grey	NA
ENSG00000115155	OTOF	protein_coding	M0	grey	NA
ENSG00000115163	CENPA	protein_coding	M0	grey	NA
ENSG00000084764	MAPRE3	protein_coding	M0	grey	NA
ENSG00000084693	AGBL5	protein_coding	M0	grey	NA
ENSG00000228474	OST4	protein_coding	M0	grey	NA
ENSG00000138080	EMILIN1	protein_coding	M0	grey	NA
ENSG00000138030	KHK	protein_coding	M0	grey	NA
ENSG00000138028	CGREF1	protein_coding	M0	grey	NA
ENSG00000143994	ABHD1	protein_coding	M0	grey	NA
ENSG00000163794	UCN	protein_coding	M0	grey	NA
ENSG00000221843	C2orf16	protein_coding	M0	grey	NA
ENSG00000176714	CCDC121	protein_coding	M0	grey	NA
ENSG00000163798	SLC4A1AP	protein_coding	M0	grey	NA
ENSG00000243147	MRPL33	protein_coding	M0	grey	NA
ENSG00000171174	RBKS	protein_coding	M0	grey	NA
ENSG00000163803	PLB1	protein_coding	M0	grey	NA
ENSG00000172954	LCLAT1	protein_coding	M0	grey	NA
ENSG00000162949	CAPN13	protein_coding	M0	grey	NA
ENSG00000214711	CAPN14	protein_coding	M0	grey	NA
ENSG00000162959	MEMO1	protein_coding	M0	grey	NA
ENSG00000272716	RP11-563N4.1	lincRNA	M0	grey	NA
ENSG00000272754	AL133245.2	lincRNA	M0	grey	NA
ENSG00000217075	AC007401.2	protein_coding	M0	grey	NA
ENSG00000171055	FEZ2	protein_coding	M0	grey	NA
ENSG00000205221	VIT	protein_coding	M0	grey	NA
ENSG00000163171	CDC42EP3	protein_coding	M0	grey	NA
ENSG00000115841	RMDN2	protein_coding	M0	grey	NA
ENSG00000143889	HNRNPLL	protein_coding	M0	grey	NA
ENSG00000143891	GALM	protein_coding	M0	grey	NA
ENSG00000188010	MORN2	protein_coding	M0	grey	NA
ENSG00000214694	ARHGEF33	protein_coding	M0	grey	NA
ENSG00000152154	TMEM178A	protein_coding	M0	grey	NA
ENSG00000138050	THUMPD2	protein_coding	M0	grey	NA
ENSG00000162878	PKDCC	protein_coding	M0	grey	NA
ENSG00000162882	HAAO	protein_coding	M0	grey	NA
ENSG00000231826	AC016735.2	lincRNA	M0	grey	NA
ENSG00000230587	AC093609.1	lincRNA	M0	grey	NA
ENSG00000152518	ZFP36L2	protein_coding	M0	grey	NA
ENSG00000152527	PLEKHH2	protein_coding	M0	grey	NA
ENSG00000138036	DYNC2LI1	protein_coding	M0	grey	NA
ENSG00000143919	CAMKMT	protein_coding	M0	grey	NA
ENSG00000068784	SRBD1	protein_coding	M0	grey	NA
ENSG00000250565	ATP6V1E2	protein_coding	M0	grey	NA
ENSG00000119729	RHOQ	protein_coding	M0	grey	NA
ENSG00000151665	PIGF	protein_coding	M0	grey	NA
ENSG00000119878	CRIPT	protein_coding	M0	grey	NA
ENSG00000260977	RP11-333I13.1	lincRNA	M0	grey	NA
ENSG00000222005	AC016722.1	protein_coding	M0	grey	NA
ENSG00000239332	AC016722.2	protein_coding	M0	grey	NA
ENSG00000273269	RP11-761B3.1	protein_coding	M0	grey	NA
ENSG00000239605	C2orf61	protein_coding	M0	grey	NA
ENSG00000119888	EPCAM	protein_coding	M0	grey	NA
ENSG00000184261	KCNK12	protein_coding	M0	grey	NA
ENSG00000116062	MSH6	protein_coding	M0	grey	NA
ENSG00000162869	PPP1R21	protein_coding	M0	grey	NA
ENSG00000243244	STON1	protein_coding	M0	grey	NA
ENSG00000068781	STON1-GTF2A1L	protein_coding	M0	grey	NA
ENSG00000179915	NRXN1	protein_coding	M0	grey	NA
ENSG00000270898	ASB3	protein_coding	M0	grey	NA
ENSG00000115239	GPR75-ASB3	protein_coding	M0	grey	NA
ENSG00000143942	CHAC2	protein_coding	M0	grey	NA
ENSG00000272156	RP11-477N3.1	lincRNA	M0	grey	NA
ENSG00000170634	ACYP2	protein_coding	M0	grey	NA
ENSG00000214595	EML6	protein_coding	M0	grey	NA
ENSG00000162994	CLHC1	protein_coding	M0	grey	NA
ENSG00000138035	PNPT1	protein_coding	M0	grey	NA
ENSG00000028116	VRK2	protein_coding	M0	grey	NA
ENSG00000115392	FANCL	protein_coding	M0	grey	NA
ENSG00000233723	AC007092.1	lincRNA	M0	grey	NA
ENSG00000228590	AC007381.3	lincRNA	M0	grey	NA
ENSG00000223929	AC007381.2	lincRNA	M0	grey	NA
ENSG00000162927	PUS10	protein_coding	M0	grey	NA
ENSG00000271889	RP11-493E12.1	lincRNA	M0	grey	NA
ENSG00000162929	KIAA1841	protein_coding	M0	grey	NA
ENSG00000170264	FAM161A	protein_coding	M0	grey	NA
ENSG00000170340	B3GNT2	protein_coding	M0	grey	NA
ENSG00000186889	TMEM17	protein_coding	M0	grey	NA
ENSG00000228079	AC012368.1	lincRNA	M0	grey	NA
ENSG00000238201	AC114752.3	lincRNA	M0	grey	NA
ENSG00000260101	RP11-568N6.1	lincRNA	M0	grey	NA
ENSG00000119844	AFTPH	protein_coding	M0	grey	NA
ENSG00000226756	AC007365.3	lincRNA	M0	grey	NA
ENSG00000234572	AC007880.1	lincRNA	M0	grey	NA
ENSG00000237638	AC007386.2	lincRNA	M0	grey	NA
ENSG00000115902	SLC1A4	protein_coding	M0	grey	NA
ENSG00000198369	SPRED2	protein_coding	M0	grey	NA
ENSG00000197223	C1D	protein_coding	M0	grey	NA
ENSG00000221823	PPP3R1	protein_coding	M0	grey	NA
ENSG00000119865	CNRIP1	protein_coding	M0	grey	NA
ENSG00000115956	PLEK	protein_coding	M0	grey	NA
ENSG00000204923	FBXO48	protein_coding	M0	grey	NA
ENSG00000169621	APLF	protein_coding	M0	grey	NA
ENSG00000228329	AC097495.3	lincRNA	M0	grey	NA
ENSG00000196975	ANXA4	protein_coding	M0	grey	NA
ENSG00000231327	AC016700.5	lincRNA	M0	grey	NA
ENSG00000152672	CLEC4F	protein_coding	M0	grey	NA
ENSG00000116031	CD207	protein_coding	M0	grey	NA
ENSG00000144031	ANKRD53	protein_coding	M0	grey	NA
ENSG00000124357	NAGK	protein_coding	M0	grey	NA
ENSG00000124370	MCEE	protein_coding	M0	grey	NA
ENSG00000116096	SPR	protein_coding	M0	grey	NA
ENSG00000144034	TPRKB	protein_coding	M0	grey	NA
ENSG00000273245	RP11-434P11.2	lincRNA	M0	grey	NA
ENSG00000124356	STAMBP	protein_coding	M0	grey	NA
ENSG00000255989	RP11-711M9.1	lincRNA	M0	grey	NA
ENSG00000065911	MTHFD2	protein_coding	M0	grey	NA
ENSG00000188687	SLC4A5	protein_coding	M0	grey	NA
ENSG00000159239	C2orf81	protein_coding	M0	grey	NA
ENSG00000114993	RTKN	protein_coding	M0	grey	NA
ENSG00000179528	LBX2	protein_coding	M0	grey	NA
ENSG00000115289	PCGF1	protein_coding	M0	grey	NA
ENSG00000144045	DQX1	protein_coding	M0	grey	NA
ENSG00000115318	LOXL3	protein_coding	M0	grey	NA
ENSG00000159374	M1AP	protein_coding	M0	grey	NA
ENSG00000272711	RP11-259N19.1	lincRNA	M0	grey	NA
ENSG00000204792	AC104135.3	lincRNA	M0	grey	NA
ENSG00000066032	CTNNA2	protein_coding	M0	grey	NA
ENSG00000115423	DNAH6	protein_coding	M0	grey	NA
ENSG00000176407	KCMF1	protein_coding	M0	grey	NA
ENSG00000152284	TCF7L1	protein_coding	M0	grey	NA
ENSG00000042445	RETSAT	protein_coding	M0	grey	NA
ENSG00000168878	SFTPB	protein_coding	M0	grey	NA
ENSG00000168874	ATOH8	protein_coding	M0	grey	NA
ENSG00000115525	ST3GAL5	protein_coding	M0	grey	NA
ENSG00000232504	AC105053.4	lincRNA	M0	grey	NA
ENSG00000068615	REEP1	protein_coding	M0	grey	NA
ENSG00000115548	KDM3A	protein_coding	M0	grey	NA
ENSG00000249884	RNF103-CHMP3	protein_coding	M0	grey	NA
ENSG00000115561	CHMP3	protein_coding	M0	grey	NA
ENSG00000239305	RNF103	protein_coding	M0	grey	NA
ENSG00000187627	RGPD1	protein_coding	M0	grey	NA
ENSG00000183281	PLGLB1	protein_coding	M0	grey	NA
ENSG00000222041	LINC00152	lincRNA	M0	grey	NA
ENSG00000125551	PLGLB2	protein_coding	M0	grey	NA
ENSG00000185304	RGPD2	protein_coding	M0	grey	NA
ENSG00000172086	KRCC1	protein_coding	M0	grey	NA
ENSG00000144115	THNSL2	protein_coding	M0	grey	NA
ENSG00000155066	PROM2	protein_coding	M0	grey	NA
ENSG00000272913	RP11-440D17.3	lincRNA	M0	grey	NA
ENSG00000186281	GPAT2	protein_coding	M0	grey	NA
ENSG00000188886	ASTL	protein_coding	M0	grey	NA
ENSG00000121152	NCAPH	protein_coding	M0	grey	NA
ENSG00000196843	ARID5A	protein_coding	M0	grey	NA
ENSG00000158158	CNNM4	protein_coding	M0	grey	NA
ENSG00000273265	RP11-353K11.1	lincRNA	M0	grey	NA
ENSG00000168754	FAM178B	protein_coding	M0	grey	NA
ENSG00000144199	FAHD2B	protein_coding	M0	grey	NA
ENSG00000115446	UNC50	protein_coding	M0	grey	NA
ENSG00000226791	AC109826.1	lincRNA	M0	grey	NA
ENSG00000196872	KIAA1211L	protein_coding	M0	grey	NA
ENSG00000273045	C2ORF15	protein_coding	M0	grey	NA
ENSG00000135951	TSGA10	protein_coding	M0	grey	NA
ENSG00000273155	MRPL30	protein_coding	M0	grey	NA
ENSG00000144182	LIPT1	protein_coding	M0	grey	NA
ENSG00000144214	LYG1	protein_coding	M0	grey	NA
ENSG00000170500	LONRF2	protein_coding	M0	grey	NA
ENSG00000272902	RP11-299H21.1	lincRNA	M0	grey	NA
ENSG00000175874	CREG2	protein_coding	M0	grey	NA
ENSG00000196460	RFX8	protein_coding	M0	grey	NA
ENSG00000115604	IL18R1	protein_coding	M0	grey	NA
ENSG00000115607	IL18RAP	protein_coding	M0	grey	NA
ENSG00000135953	MFSD9	protein_coding	M0	grey	NA
ENSG00000226508	AC104655.3	lincRNA	M0	grey	NA
ENSG00000115641	FHL2	protein_coding	M0	grey	NA
ENSG00000071051	NCK2	protein_coding	M0	grey	NA
ENSG00000119147	C2orf40	protein_coding	M0	grey	NA
ENSG00000153165	RGPD3	protein_coding	M0	grey	NA
ENSG00000198075	SULT1C4	protein_coding	M0	grey	NA
ENSG00000163006	CCDC138	protein_coding	M0	grey	NA
ENSG00000259863	SH3RF3-AS1	lincRNA	M0	grey	NA
ENSG00000172985	SH3RF3	protein_coding	M0	grey	NA
ENSG00000186522	2010-09-01	protein_coding	M0	grey	NA
ENSG00000198142	SOWAHC	protein_coding	M0	grey	NA
ENSG00000015568	RGPD5	protein_coding	M0	grey	NA
ENSG00000144061	NPHP1	protein_coding	M0	grey	NA
ENSG00000153093	ACOXL	protein_coding	M0	grey	NA
ENSG00000153094	BCL2L11	protein_coding	M0	grey	NA
ENSG00000271590	RP11-181E10.3	lincRNA	M0	grey	NA
ENSG00000172965	MIR4435-1HG	lincRNA	M0	grey	NA
ENSG00000240350	AC017002.1	lincRNA	M0	grey	NA
ENSG00000153208	MERTK	protein_coding	M0	grey	NA
ENSG00000169629	RGPD8	protein_coding	M0	grey	NA
ENSG00000114999	TTL	protein_coding	M0	grey	NA
ENSG00000228251	AC012442.6	lincRNA	M0	grey	NA
ENSG00000169607	CKAP2L	protein_coding	M0	grey	NA
ENSG00000125637	PSD4	protein_coding	M0	grey	NA
ENSG00000125618	PAX8	protein_coding	M0	grey	NA
ENSG00000136682	CBWD2	protein_coding	M0	grey	NA
ENSG00000227359	AC017074.2	lincRNA	M0	grey	NA
ENSG00000244063	AC024704.2	lincRNA	M0	grey	NA
ENSG00000228857	AC104653.1	lincRNA	M0	grey	NA
ENSG00000270019	RP11-141B14.1	lincRNA	M0	grey	NA
ENSG00000234199	AC010982.1	lincRNA	M0	grey	NA
ENSG00000125629	INSIG2	protein_coding	M0	grey	NA
ENSG00000019169	MARCO	protein_coding	M0	grey	NA
ENSG00000115107	STEAP3	protein_coding	M0	grey	NA
ENSG00000186132	C2orf76	protein_coding	M0	grey	NA
ENSG00000144120	TMEM177	protein_coding	M0	grey	NA
ENSG00000115109	EPB41L5	protein_coding	M0	grey	NA
ENSG00000226479	TMEM185B	protein_coding	M0	grey	NA
ENSG00000115112	TFCP2L1	protein_coding	M0	grey	NA
ENSG00000236682	AC068282.3	lincRNA	M0	grey	NA
ENSG00000115718	PROC	protein_coding	M0	grey	NA
ENSG00000169994	MYO7B	protein_coding	M0	grey	NA
ENSG00000072163	LIMS2	protein_coding	M0	grey	NA
ENSG00000144230	GPR17	protein_coding	M0	grey	NA
ENSG00000173349	SFT2D3	protein_coding	M0	grey	NA
ENSG00000270081	RP5-935K16.1	lincRNA	M0	grey	NA
ENSG00000272667	RP11-395A13.2	lincRNA	M0	grey	NA
ENSG00000136715	SAP130	protein_coding	M0	grey	NA
ENSG00000222014	RAB6C	protein_coding	M0	grey	NA
ENSG00000136002	ARHGEF4	protein_coding	M0	grey	NA
ENSG00000075886	TUBA3D	protein_coding	M0	grey	NA
ENSG00000163040	CCDC74A	protein_coding	M0	grey	NA
ENSG00000197927	C2orf27A	protein_coding	M0	grey	NA
ENSG00000183840	GPR39	protein_coding	M0	grey	NA
ENSG00000150551	LYPD1	protein_coding	M0	grey	NA
ENSG00000176771	NCKAP5	protein_coding	M0	grey	NA
ENSG00000152128	TMEM163	protein_coding	M0	grey	NA
ENSG00000153086	ACMSD	protein_coding	M0	grey	NA
ENSG00000121988	ZRANB3	protein_coding	M0	grey	NA
ENSG00000121966	CXCR4	protein_coding	M0	grey	NA
ENSG00000260059	RP11-231E19.1	lincRNA	M0	grey	NA
ENSG00000237772	AC092620.3	lincRNA	M0	grey	NA
ENSG00000075884	ARHGAP15	protein_coding	M0	grey	NA
ENSG00000121964	GTDC1	protein_coding	M0	grey	NA
ENSG00000121989	ACVR2A	protein_coding	M0	grey	NA
ENSG00000115947	ORC4	protein_coding	M0	grey	NA
ENSG00000150556	LYPD6B	protein_coding	M0	grey	NA
ENSG00000168288	MMADHC	protein_coding	M0	grey	NA
ENSG00000184898	RBM43	protein_coding	M0	grey	NA
ENSG00000183091	NEB	protein_coding	M0	grey	NA
ENSG00000182389	CACNB4	protein_coding	M0	grey	NA
ENSG00000157827	FMNL2	protein_coding	M0	grey	NA
ENSG00000177917	ARL6IP6	protein_coding	M0	grey	NA
ENSG00000153234	NR4A2	protein_coding	M0	grey	NA
ENSG00000115159	GPD2	protein_coding	M0	grey	NA
ENSG00000136542	GALNT5	protein_coding	M0	grey	NA
ENSG00000115165	CYTIP	protein_coding	M0	grey	NA
ENSG00000270557	RP11-546J1.1	lincRNA	M0	grey	NA
ENSG00000144283	PKP4	protein_coding	M0	grey	NA
ENSG00000115183	TANC1	protein_coding	M0	grey	NA
ENSG00000196151	WDSUB1	protein_coding	M0	grey	NA
ENSG00000226266	AC009961.3	lincRNA	M0	grey	NA
ENSG00000153250	RBMS1	protein_coding	M0	grey	NA
ENSG00000227403	AC009299.3	lincRNA	M0	grey	NA
ENSG00000144290	SLC4A10	protein_coding	M0	grey	NA
ENSG00000182263	FIGN	protein_coding	M0	grey	NA
ENSG00000115290	GRB14	protein_coding	M0	grey	NA
ENSG00000169507	SLC38A11	protein_coding	M0	grey	NA
ENSG00000136531	SCN2A	protein_coding	M0	grey	NA
ENSG00000115339	GALNT3	protein_coding	M0	grey	NA
ENSG00000235192	AC009495.2	lincRNA	M0	grey	NA
ENSG00000229195	AC009495.4	lincRNA	M0	grey	NA
ENSG00000169432	SCN9A	protein_coding	M0	grey	NA
ENSG00000163092	XIRP2	protein_coding	M0	grey	NA
ENSG00000152253	SPC25	protein_coding	M0	grey	NA
ENSG00000073737	DHRS9	protein_coding	M0	grey	NA
ENSG00000251569	RP11-724O16.1	protein_coding	M0	grey	NA
ENSG00000163093	BBS5	protein_coding	M0	grey	NA
ENSG00000239474	KLHL41	protein_coding	M0	grey	NA
ENSG00000138399	FASTKD1	protein_coding	M0	grey	NA
ENSG00000144362	PHOSPHO2	protein_coding	M0	grey	NA
ENSG00000213160	KLHL23	protein_coding	M0	grey	NA
ENSG00000071909	MYO3B	protein_coding	M0	grey	NA
ENSG00000071967	CYBRD1	protein_coding	M0	grey	NA
ENSG00000128708	HAT1	protein_coding	M0	grey	NA
ENSG00000152256	PDK1	protein_coding	M0	grey	NA
ENSG00000091428	RAPGEF4	protein_coding	M0	grey	NA
ENSG00000144354	CDCA7	protein_coding	M0	grey	NA
ENSG00000271151	RP11-394I13.2	lincRNA	M0	grey	NA
ENSG00000260868	RP11-394I13.1	lincRNA	M0	grey	NA
ENSG00000144306	SCRN3	protein_coding	M0	grey	NA
ENSG00000163328	GPR155	protein_coding	M0	grey	NA
ENSG00000226853	AC010894.3	lincRNA	M0	grey	NA
ENSG00000128656	CHN1	protein_coding	M0	grey	NA
ENSG00000196659	TTC30B	protein_coding	M0	grey	NA
ENSG00000197557	TTC30A	protein_coding	M0	grey	NA
ENSG00000079156	OSBPL6	protein_coding	M0	grey	NA
ENSG00000204311	DFNB59	protein_coding	M0	grey	NA
ENSG00000079150	FKBP7	protein_coding	M0	grey	NA
ENSG00000116095	PLEKHA3	protein_coding	M0	grey	NA
ENSG00000271141	RP11-171I2.4	lincRNA	M0	grey	NA
ENSG00000187231	SESTD1	protein_coding	M0	grey	NA
ENSG00000170035	UBE2E3	protein_coding	M0	grey	NA
ENSG00000188452	CERKL	protein_coding	M0	grey	NA
ENSG00000061676	NCKAP1	protein_coding	M0	grey	NA
ENSG00000162999	DUSP19	protein_coding	M0	grey	NA
ENSG00000272800	RP11-438L19.1	lincRNA	M0	grey	NA
ENSG00000170396	ZNF804A	protein_coding	M0	grey	NA
ENSG00000188738	FSIP2	protein_coding	M0	grey	NA
ENSG00000237877	AC097500.2	lincRNA	M0	grey	NA
ENSG00000259915	RP11-410E4.1	lincRNA	M0	grey	NA
ENSG00000144369	FAM171B	protein_coding	M0	grey	NA
ENSG00000064989	CALCRL	protein_coding	M0	grey	NA
ENSG00000204262	COL5A2	protein_coding	M0	grey	NA
ENSG00000138381	ASNSD1	protein_coding	M0	grey	NA
ENSG00000198130	HIBCH	protein_coding	M0	grey	NA
ENSG00000128641	MYO1B	protein_coding	M0	grey	NA
ENSG00000223466	AC064834.2	lincRNA	M0	grey	NA
ENSG00000118997	DNAH7	protein_coding	M0	grey	NA
ENSG00000144395	CCDC150	protein_coding	M0	grey	NA
ENSG00000197121	PGAP1	protein_coding	M0	grey	NA
ENSG00000115520	COQ10B	protein_coding	M0	grey	NA
ENSG00000115540	MOB4	protein_coding	M0	grey	NA
ENSG00000162944	RFTN2	protein_coding	M0	grey	NA
ENSG00000119042	SATB2	protein_coding	M0	grey	NA
ENSG00000226124	FTCDNL1	protein_coding	M0	grey	NA
ENSG00000196141	SPATS2L	protein_coding	M0	grey	NA
ENSG00000260006	RP11-469M7.1	lincRNA	M0	grey	NA
ENSG00000240344	PPIL3	protein_coding	M0	grey	NA
ENSG00000232719	RP11-13J8.1	lincRNA	M0	grey	NA
ENSG00000003400	CASP10	protein_coding	M0	grey	NA
ENSG00000064012	CASP8	protein_coding	M0	grey	NA
ENSG00000155749	ALS2CR12	protein_coding	M0	grey	NA
ENSG00000155754	ALS2CR11	protein_coding	M0	grey	NA
ENSG00000003393	ALS2	protein_coding	M0	grey	NA
ENSG00000155760	FZD7	protein_coding	M0	grey	NA
ENSG00000273456	RP11-686O6.2	lincRNA	M0	grey	NA
ENSG00000163596	ICA1L	protein_coding	M0	grey	NA
ENSG00000173166	RAPH1	protein_coding	M0	grey	NA
ENSG00000163599	CTLA4	protein_coding	M0	grey	NA
ENSG00000116117	PARD3B	protein_coding	M0	grey	NA
ENSG00000118257	NRP2	protein_coding	M0	grey	NA
ENSG00000227946	AC007383.3	lincRNA	M0	grey	NA
ENSG00000114948	ADAM23	protein_coding	M0	grey	NA
ENSG00000232125	DYTN	protein_coding	M0	grey	NA
ENSG00000234902	AC007879.2	lincRNA	M0	grey	NA
ENSG00000229647	AC007879.7	lincRNA	M0	grey	NA
ENSG00000144401	METTL21A	protein_coding	M0	grey	NA
ENSG00000224137	AC079767.4	lincRNA	M0	grey	NA
ENSG00000163251	FZD5	protein_coding	M0	grey	NA
ENSG00000244567	AC096772.6	lincRNA	M0	grey	NA
ENSG00000144407	PTH2R	protein_coding	M0	grey	NA
ENSG00000078018	MAP2	protein_coding	M0	grey	NA
ENSG00000021826	CPS1	protein_coding	M0	grey	NA
ENSG00000270659	RP11-105N14.1	lincRNA	M0	grey	NA
ENSG00000115414	FN1	protein_coding	M0	grey	NA
ENSG00000115425	PECR	protein_coding	M0	grey	NA
ENSG00000163449	TMEM169	protein_coding	M0	grey	NA
ENSG00000260804	RP11-566E18.3	lincRNA	M0	grey	NA
ENSG00000115457	IGFBP2	protein_coding	M0	grey	NA
ENSG00000231672	DIRC3	protein_coding	M0	grey	NA
ENSG00000188282	RUFY4	protein_coding	M0	grey	NA
ENSG00000135926	TMBIM1	protein_coding	M0	grey	NA
ENSG00000158428	C2orf62	protein_coding	M0	grey	NA
ENSG00000127831	VIL1	protein_coding	M0	grey	NA
ENSG00000115556	PLCD4	protein_coding	M0	grey	NA
ENSG00000135912	TTLL4	protein_coding	M0	grey	NA
ENSG00000135929	CYP27A1	protein_coding	M0	grey	NA
ENSG00000272555	RP11-459I19.1	lincRNA	M0	grey	NA
ENSG00000115596	WNT6	protein_coding	M0	grey	NA
ENSG00000135925	WNT10A	protein_coding	M0	grey	NA
ENSG00000272644	RP11-33O4.1	lincRNA	M0	grey	NA
ENSG00000144567	FAM134A	protein_coding	M0	grey	NA
ENSG00000163521	GLB1L	protein_coding	M0	grey	NA
ENSG00000127824	TUBA4A	protein_coding	M0	grey	NA
ENSG00000054356	PTPRN	protein_coding	M0	grey	NA
ENSG00000175084	DES	protein_coding	M0	grey	NA
ENSG00000188760	TMEM198	protein_coding	M0	grey	NA
ENSG00000124006	OBSL1	protein_coding	M0	grey	NA
ENSG00000114923	SLC4A3	protein_coding	M0	grey	NA
ENSG00000163082	SGPP2	protein_coding	M0	grey	NA
ENSG00000152056	AP1S3	protein_coding	M0	grey	NA
ENSG00000135900	MRPL44	protein_coding	M0	grey	NA
ENSG00000135919	SERPINE2	protein_coding	M0	grey	NA
ENSG00000124019	FAM124B	protein_coding	M0	grey	NA
ENSG00000169047	IRS1	protein_coding	M0	grey	NA
ENSG00000081052	COL4A4	protein_coding	M0	grey	NA
ENSG00000169031	COL4A3	protein_coding	M0	grey	NA
ENSG00000115009	CCL20	protein_coding	M0	grey	NA
ENSG00000153823	PID1	protein_coding	M0	grey	NA
ENSG00000187957	DNER	protein_coding	M0	grey	NA
ENSG00000153832	FBXO36	protein_coding	M0	grey	NA
ENSG00000079263	SP140	protein_coding	M0	grey	NA
ENSG00000226125	AC098823.3	lincRNA	M0	grey	NA
ENSG00000135898	GPR55	protein_coding	M0	grey	NA
ENSG00000238062	AC105344.2	lincRNA	M0	grey	NA
ENSG00000135914	HTR2B	protein_coding	M0	grey	NA
ENSG00000135931	ARMC9	protein_coding	M0	grey	NA
ENSG00000156966	B3GNT7	protein_coding	M0	grey	NA
ENSG00000156973	PDE6D	protein_coding	M0	grey	NA
ENSG00000115468	EFHD1	protein_coding	M0	grey	NA
ENSG00000182600	C2orf82	protein_coding	M0	grey	NA
ENSG00000168918	INPP5D	protein_coding	M0	grey	NA
ENSG00000130561	SAG	protein_coding	M0	grey	NA
ENSG00000085982	USP40	protein_coding	M0	grey	NA
ENSG00000123485	HJURP	protein_coding	M0	grey	NA
ENSG00000231682	AC097713.4	lincRNA	M0	grey	NA
ENSG00000130147	SH3BP4	protein_coding	M0	grey	NA
ENSG00000132321	IQCA1	protein_coding	M0	grey	NA
ENSG00000163359	COL6A3	protein_coding	M0	grey	NA
ENSG00000177483	RBM44	protein_coding	M0	grey	NA
ENSG00000132329	RAMP1	protein_coding	M0	grey	NA
ENSG00000258984	UBE2F-SCLY	protein_coding	M0	grey	NA
ENSG00000184182	UBE2F	protein_coding	M0	grey	NA
ENSG00000144488	ESPNL	protein_coding	M0	grey	NA
ENSG00000168427	KLHL30	protein_coding	M0	grey	NA
ENSG00000178752	FAM132B	protein_coding	M0	grey	NA
ENSG00000186235	AC016757.3	protein_coding	M0	grey	NA
ENSG00000144485	HES6	protein_coding	M0	grey	NA
ENSG00000222020	AC062017.1	protein_coding	M0	grey	NA
ENSG00000063660	GPC1	protein_coding	M0	grey	NA
ENSG00000178623	GPR35	protein_coding	M0	grey	NA
ENSG00000226321	AC104809.3	protein_coding	M0	grey	NA
ENSG00000146205	ANO7	protein_coding	M0	grey	NA
ENSG00000006607	FARP2	protein_coding	M0	grey	NA
ENSG00000176720	BOK	protein_coding	M0	grey	NA
ENSG00000226423	AC093642.4	lincRNA	M0	grey	NA
ENSG00000134121	CHL1	protein_coding	M0	grey	NA
ENSG00000144619	CNTN4	protein_coding	M0	grey	NA
ENSG00000175928	LRRN1	protein_coding	M0	grey	NA
ENSG00000170364	SETMAR	protein_coding	M0	grey	NA
ENSG00000144455	SUMF1	protein_coding	M0	grey	NA
ENSG00000235978	AC018816.3	protein_coding	M0	grey	NA
ENSG00000071282	LMCD1	protein_coding	M0	grey	NA
ENSG00000180914	OXTR	protein_coding	M0	grey	NA
ENSG00000163719	MTMR14	protein_coding	M0	grey	NA
ENSG00000144550	CPNE9	protein_coding	M0	grey	NA
ENSG00000171148	TADA3	protein_coding	M0	grey	NA
ENSG00000163701	IL17RE	protein_coding	M0	grey	NA
ENSG00000163702	IL17RC	protein_coding	M0	grey	NA
ENSG00000163704	PRRT3	protein_coding	M0	grey	NA
ENSG00000206567	AC022007.5	lincRNA	M0	grey	NA
ENSG00000163705	FANCD2OS	protein_coding	M0	grey	NA
ENSG00000134070	IRAK2	protein_coding	M0	grey	NA
ENSG00000157017	GHRL	protein_coding	M0	grey	NA
ENSG00000157087	ATP2B2	protein_coding	M0	grey	NA
ENSG00000196639	HRH1	protein_coding	M0	grey	NA
ENSG00000132170	PPARG	protein_coding	M0	grey	NA
ENSG00000225526	C3orf83	protein_coding	M0	grey	NA
ENSG00000144712	CAND2	protein_coding	M0	grey	NA
ENSG00000163520	FBLN2	protein_coding	M0	grey	NA
ENSG00000268279	RP11-434D12.1	protein_coding	M0	grey	NA
ENSG00000154767	XPC	protein_coding	M0	grey	NA
ENSG00000154781	CCDC174	protein_coding	M0	grey	NA
ENSG00000131379	C3orf20	protein_coding	M0	grey	NA
ENSG00000154783	FGD5	protein_coding	M0	grey	NA
ENSG00000206562	METTL6	protein_coding	M0	grey	NA
ENSG00000206561	COLQ	protein_coding	M0	grey	NA
ENSG00000206560	ANKRD28	protein_coding	M0	grey	NA
ENSG00000154813	DPH3	protein_coding	M0	grey	NA
ENSG00000092345	DAZL	protein_coding	M0	grey	NA
ENSG00000163576	EFHB	protein_coding	M0	grey	NA
ENSG00000144566	RAB5A	protein_coding	M0	grey	NA
ENSG00000183977	PP2D1	protein_coding	M0	grey	NA
ENSG00000129810	SGOL1	protein_coding	M0	grey	NA
ENSG00000151789	ZNF385D	protein_coding	M0	grey	NA
ENSG00000197885	NKIRAS1	protein_coding	M0	grey	NA
ENSG00000151090	THRB	protein_coding	M0	grey	NA
ENSG00000077092	RARB	protein_coding	M0	grey	NA
ENSG00000151093	OXSM	protein_coding	M0	grey	NA
ENSG00000163491	NEK10	protein_coding	M0	grey	NA
ENSG00000187118	CMC1	protein_coding	M0	grey	NA
ENSG00000206559	ZCWPW2	protein_coding	M0	grey	NA
ENSG00000144642	RBMS3	protein_coding	M0	grey	NA
ENSG00000170293	CMTM8	protein_coding	M0	grey	NA
ENSG00000144635	DYNC1LI1	protein_coding	M0	grey	NA
ENSG00000182973	CNOT10	protein_coding	M0	grey	NA
ENSG00000206557	TRIM71	protein_coding	M0	grey	NA
ENSG00000183813	CCR4	protein_coding	M0	grey	NA
ENSG00000173705	SUSD5	protein_coding	M0	grey	NA
ENSG00000153558	FBXL2	protein_coding	M0	grey	NA
ENSG00000271643	RP11-10C24.3	lincRNA	M0	grey	NA
ENSG00000271020	RP11-10C24.1	lincRNA	M0	grey	NA
ENSG00000170248	PDCD6IP	protein_coding	M0	grey	NA
ENSG00000172995	ARPP21	protein_coding	M0	grey	NA
ENSG00000144681	STAC	protein_coding	M0	grey	NA
ENSG00000272334	RP11-129K12.1	lincRNA	M0	grey	NA
ENSG00000271835	RP11-129K12.4	lincRNA	M0	grey	NA
ENSG00000093167	LRRFIP2	protein_coding	M0	grey	NA
ENSG00000198590	C3orf35	protein_coding	M0	grey	NA
ENSG00000144668	ITGA9	protein_coding	M0	grey	NA
ENSG00000172939	OXSR1	protein_coding	M0	grey	NA
ENSG00000172940	SLC22A13	protein_coding	M0	grey	NA
ENSG00000144671	SLC22A14	protein_coding	M0	grey	NA
ENSG00000093217	XYLB	protein_coding	M0	grey	NA
ENSG00000183873	SCN5A	protein_coding	M0	grey	NA
ENSG00000168356	SCN11A	protein_coding	M0	grey	NA
ENSG00000114745	GORASP1	protein_coding	M0	grey	NA
ENSG00000168026	TTC21A	protein_coding	M0	grey	NA
ENSG00000179934	CCR8	protein_coding	M0	grey	NA
ENSG00000170011	MYRIP	protein_coding	M0	grey	NA
ENSG00000114784	EIF1B	protein_coding	M0	grey	NA
ENSG00000168032	ENTPD3	protein_coding	M0	grey	NA
ENSG00000272452	RP11-391M1.4	lincRNA	M0	grey	NA
ENSG00000177842	ZNF620	protein_coding	M0	grey	NA
ENSG00000168038	ULK4	protein_coding	M0	grey	NA
ENSG00000182606	TRAK1	protein_coding	M0	grey	NA
ENSG00000114853	ZBTB47	protein_coding	M0	grey	NA
ENSG00000244607	CCDC13	protein_coding	M0	grey	NA
ENSG00000181061	HIGD1A	protein_coding	M0	grey	NA
ENSG00000144648	ACKR2	protein_coding	M0	grey	NA
ENSG00000144649	FAM198A	protein_coding	M0	grey	NA
ENSG00000261786	RP4-555D20.2	lincRNA	M0	grey	NA
ENSG00000179152	TCAIM	protein_coding	M0	grey	NA
ENSG00000196345	ZKSCAN7	protein_coding	M0	grey	NA
ENSG00000273303	RP11-944L7.5	protein_coding	M0	grey	NA
ENSG00000144792	ZNF660	protein_coding	M0	grey	NA
ENSG00000169981	ZNF35	protein_coding	M0	grey	NA
ENSG00000272077	RP11-348P10.2	lincRNA	M0	grey	NA
ENSG00000196653	ZNF502	protein_coding	M0	grey	NA
ENSG00000163808	KIF15	protein_coding	M0	grey	NA
ENSG00000163812	ZDHHC3	protein_coding	M0	grey	NA
ENSG00000163815	CLEC3B	protein_coding	M0	grey	NA
ENSG00000163814	CDCP1	protein_coding	M0	grey	NA
ENSG00000163818	LZTFL1	protein_coding	M0	grey	NA
ENSG00000173585	CCR9	protein_coding	M0	grey	NA
ENSG00000173578	XCR1	protein_coding	M0	grey	NA
ENSG00000163823	CCR1	protein_coding	M0	grey	NA
ENSG00000121797	CCRL2	protein_coding	M0	grey	NA
ENSG00000163827	LRRC2	protein_coding	M0	grey	NA
ENSG00000181585	TMIE	protein_coding	M0	grey	NA
ENSG00000088727	KIF9	protein_coding	M0	grey	NA
ENSG00000114648	KLHL18	protein_coding	M0	grey	NA
ENSG00000164045	CDC25A	protein_coding	M0	grey	NA
ENSG00000164050	PLXNB1	protein_coding	M0	grey	NA
ENSG00000213689	TREX1	protein_coding	M0	grey	NA
ENSG00000008300	CELSR3	protein_coding	M0	grey	NA
ENSG00000178537	SLC25A20	protein_coding	M0	grey	NA
ENSG00000221883	ARIH2OS	protein_coding	M0	grey	NA
ENSG00000273211	RP13-131K19.7	lincRNA	M0	grey	NA
ENSG00000172037	LAMB2	protein_coding	M0	grey	NA
ENSG00000185909	KLHDC8B	protein_coding	M0	grey	NA
ENSG00000173421	CCDC36	protein_coding	M0	grey	NA
ENSG00000225399	RP11-3B7.1	protein_coding	M0	grey	NA
ENSG00000233276	GPX1	protein_coding	M0	grey	NA
ENSG00000164061	BSN	protein_coding	M0	grey	NA
ENSG00000185614	FAM212A	protein_coding	M0	grey	NA
ENSG00000183763	TRAIP	protein_coding	M0	grey	NA
ENSG00000164078	MST1R	protein_coding	M0	grey	NA
ENSG00000228008	CTD-2330K9.3	protein_coding	M0	grey	NA
ENSG00000230454	U73166.2	lincRNA	M0	grey	NA
ENSG00000179564	LSMEM2	protein_coding	M0	grey	NA
ENSG00000186792	HYAL3	protein_coding	M0	grey	NA
ENSG00000114378	HYAL1	protein_coding	M0	grey	NA
ENSG00000068001	HYAL2	protein_coding	M0	grey	NA
ENSG00000272104	XXcos-LUCA11.5	protein_coding	M0	grey	NA
ENSG00000114737	CISH	protein_coding	M0	grey	NA
ENSG00000273356	RP11-804H8.6	lincRNA	M0	grey	NA
ENSG00000041880	PARP3	protein_coding	M0	grey	NA
ENSG00000164087	POC1A	protein_coding	M0	grey	NA
ENSG00000023330	ALAS1	protein_coding	M0	grey	NA
ENSG00000164088	PPM1M	protein_coding	M0	grey	NA
ENSG00000010319	SEMA3G	protein_coding	M0	grey	NA
ENSG00000114854	TNNC1	protein_coding	M0	grey	NA
ENSG00000010327	STAB1	protein_coding	M0	grey	NA
ENSG00000168268	NT5DC2	protein_coding	M0	grey	NA
ENSG00000168273	SMIM4	protein_coding	M0	grey	NA
ENSG00000055957	ITIH1	protein_coding	M0	grey	NA
ENSG00000162267	ITIH3	protein_coding	M0	grey	NA
ENSG00000272305	RP11-894J14.5	protein_coding	M0	grey	NA
ENSG00000163933	RFT1	protein_coding	M0	grey	NA
ENSG00000016391	CHDH	protein_coding	M0	grey	NA
ENSG00000056736	IL17RB	protein_coding	M0	grey	NA
ENSG00000113811	SELK	protein_coding	M0	grey	NA
ENSG00000157445	CACNA2D3	protein_coding	M0	grey	NA
ENSG00000163666	HESX1	protein_coding	M0	grey	NA
ENSG00000239388	ASB14	protein_coding	M0	grey	NA
ENSG00000174844	DNAH12	protein_coding	M0	grey	NA
ENSG00000163687	DNASE1L3	protein_coding	M0	grey	NA
ENSG00000255154	RPP14	protein_coding	M0	grey	NA
ENSG00000168297	PXK	protein_coding	M0	grey	NA
ENSG00000168301	KCTD6	protein_coding	M0	grey	NA
ENSG00000168306	ACOX2	protein_coding	M0	grey	NA
ENSG00000168309	FAM107A	protein_coding	M0	grey	NA
ENSG00000198643	FAM3D	protein_coding	M0	grey	NA
ENSG00000163689	C3orf67	protein_coding	M0	grey	NA
ENSG00000144724	PTPRG	protein_coding	M0	grey	NA
ENSG00000114405	C3orf14	protein_coding	M0	grey	NA
ENSG00000271843	RP11-245J9.5	lincRNA	M0	grey	NA
ENSG00000163637	PRICKLE2	protein_coding	M0	grey	NA
ENSG00000241316	RP11-81N13.1	lincRNA	M0	grey	NA
ENSG00000183662	FAM19A1	protein_coding	M0	grey	NA
ENSG00000144744	UBA3	protein_coding	M0	grey	NA
ENSG00000163380	LMOD3	protein_coding	M0	grey	NA
ENSG00000114541	FRMD4B	protein_coding	M0	grey	NA
ENSG00000187098	MITF	protein_coding	M0	grey	NA
ENSG00000163412	EIF4E3	protein_coding	M0	grey	NA
ENSG00000172986	GXYLT2	protein_coding	M0	grey	NA
ENSG00000272690	RP11-803B1.8	lincRNA	M0	grey	NA
ENSG00000227124	ZNF717	protein_coding	M0	grey	NA
ENSG00000169855	ROBO1	protein_coding	M0	grey	NA
ENSG00000114480	GBE1	protein_coding	M0	grey	NA
ENSG00000175161	CADM2	protein_coding	M0	grey	NA
ENSG00000083937	CHMP2B	protein_coding	M0	grey	NA
ENSG00000178694	NSUN3	protein_coding	M0	grey	NA
ENSG00000269028	MTRNR2L12	protein_coding	M0	grey	NA
ENSG00000113966	ARL6	protein_coding	M0	grey	NA
ENSG00000080200	CRYBG3	protein_coding	M0	grey	NA
ENSG00000231861	OR5K2	protein_coding	M0	grey	NA
ENSG00000080822	CLDND1	protein_coding	M0	grey	NA
ENSG00000154165	GPR15	protein_coding	M0	grey	NA
ENSG00000057019	DCBLD2	protein_coding	M0	grey	NA
ENSG00000273374	RP11-383I23.2	lincRNA	M0	grey	NA
ENSG00000168386	FILIP1L	protein_coding	M0	grey	NA
ENSG00000273488	RP11-114I8.4	lincRNA	M0	grey	NA
ENSG00000206535	LNP1	protein_coding	M0	grey	NA
ENSG00000181458	TMEM45A	protein_coding	M0	grey	NA
ENSG00000114354	TFG	protein_coding	M0	grey	NA
ENSG00000154175	ABI3BP	protein_coding	M0	grey	NA
ENSG00000081148	IMPG2	protein_coding	M0	grey	NA
ENSG00000170017	ALCAM	protein_coding	M0	grey	NA
ENSG00000243701	LINC00883	lincRNA	M0	grey	NA
ENSG00000114455	HHLA2	protein_coding	M0	grey	NA
ENSG00000144821	MYH15	protein_coding	M0	grey	NA
ENSG00000163507	KIAA1524	protein_coding	M0	grey	NA
ENSG00000121570	DPPA4	protein_coding	M0	grey	NA
ENSG00000177707	PVRL3	protein_coding	M0	grey	NA
ENSG00000177494	ZBED2	protein_coding	M0	grey	NA
ENSG00000114529	C3orf52	protein_coding	M0	grey	NA
ENSG00000138459	SLC35A5	protein_coding	M0	grey	NA
ENSG00000272761	RP11-572C15.6	lincRNA	M0	grey	NA
ENSG00000163606	CD200R1	protein_coding	M0	grey	NA
ENSG00000243795	RP11-572M11.3	lincRNA	M0	grey	NA
ENSG00000144857	BOC	protein_coding	M0	grey	NA
ENSG00000178075	GRAMD1C	protein_coding	M0	grey	NA
ENSG00000174255	ZNF80	protein_coding	M0	grey	NA
ENSG00000259976	RP11-553L6.5	lincRNA	M0	grey	NA
ENSG00000181722	ZBTB20	protein_coding	M0	grey	NA
ENSG00000144847	IGSF11	protein_coding	M0	grey	NA
ENSG00000121578	B4GALT4	protein_coding	M0	grey	NA
ENSG00000176142	TMEM39A	protein_coding	M0	grey	NA
ENSG00000121594	CD80	protein_coding	M0	grey	NA
ENSG00000138495	COX17	protein_coding	M0	grey	NA
ENSG00000144852	NR1I2	protein_coding	M0	grey	NA
ENSG00000242622	RP11-18H7.1	lincRNA	M0	grey	NA
ENSG00000051341	POLQ	protein_coding	M0	grey	NA
ENSG00000163833	FBXO40	protein_coding	M0	grey	NA
ENSG00000173226	IQCB1	protein_coding	M0	grey	NA
ENSG00000145088	EAF2	protein_coding	M0	grey	NA
ENSG00000145103	ILDR1	protein_coding	M0	grey	NA
ENSG00000160124	CCDC58	protein_coding	M0	grey	NA
ENSG00000065485	PDIA5	protein_coding	M0	grey	NA
ENSG00000173175	ADCY5	protein_coding	M0	grey	NA
ENSG00000160145	KALRN	protein_coding	M0	grey	NA
ENSG00000272947	RP11-71H17.9	lincRNA	M0	grey	NA
ENSG00000221955	SLC12A8	protein_coding	M0	grey	NA
ENSG00000241288	RP11-379B18.5	lincRNA	M0	grey	NA
ENSG00000189366	ALG1L	protein_coding	M0	grey	NA
ENSG00000163885	CCDC37	protein_coding	M0	grey	NA
ENSG00000180767	CHST13	protein_coding	M0	grey	NA
ENSG00000206483	TXNRD3NB	protein_coding	M0	grey	NA
ENSG00000197763	TXNRD3	protein_coding	M0	grey	NA
ENSG00000159685	CHCHD6	protein_coding	M0	grey	NA
ENSG00000114631	PODXL2	protein_coding	M0	grey	NA
ENSG00000187715	KBTBD12	protein_coding	M0	grey	NA
ENSG00000261159	RP11-723O4.9	lincRNA	M0	grey	NA
ENSG00000114654	EFCC1	protein_coding	M0	grey	NA
ENSG00000261796	ISY1-RAB43	protein_coding	M0	grey	NA
ENSG00000172780	RAB43	protein_coding	M0	grey	NA
ENSG00000273437	RP11-434H6.7	lincRNA	M0	grey	NA
ENSG00000172771	EFCAB12	protein_coding	M0	grey	NA
ENSG00000129071	MBD4	protein_coding	M0	grey	NA
ENSG00000004399	PLXND1	protein_coding	M0	grey	NA
ENSG00000249846	RP11-77P16.4	lincRNA	M0	grey	NA
ENSG00000206384	COL6A6	protein_coding	M0	grey	NA
ENSG00000114670	NEK11	protein_coding	M0	grey	NA
ENSG00000198585	NUDT16	protein_coding	M0	grey	NA
ENSG00000196353	CPNE4	protein_coding	M0	grey	NA
ENSG00000129048	ACKR4	protein_coding	M0	grey	NA
ENSG00000144868	TMEM108	protein_coding	M0	grey	NA
ENSG00000170819	BFSP2	protein_coding	M0	grey	NA
ENSG00000091513	TF	protein_coding	M0	grey	NA
ENSG00000129055	ANAPC13	protein_coding	M0	grey	NA
ENSG00000073711	PPP2R3A	protein_coding	M0	grey	NA
ENSG00000174579	MSL2	protein_coding	M0	grey	NA
ENSG00000168917	SLC35G2	protein_coding	M0	grey	NA
ENSG00000174564	IL20RB	protein_coding	M0	grey	NA
ENSG00000158163	DZIP1L	protein_coding	M0	grey	NA
ENSG00000181322	NME9	protein_coding	M0	grey	NA
ENSG00000158186	MRAS	protein_coding	M0	grey	NA
ENSG00000158234	FAIM	protein_coding	M0	grey	NA
ENSG00000051382	PIK3CB	protein_coding	M0	grey	NA
ENSG00000163864	NMNAT3	protein_coding	M0	grey	NA
ENSG00000155893	ACPL2	protein_coding	M0	grey	NA
ENSG00000114124	GRK7	protein_coding	M0	grey	NA
ENSG00000268129	RP11-91G21.1	lincRNA	M0	grey	NA
ENSG00000241679	RP11-80H8.4	lincRNA	M0	grey	NA
ENSG00000114698	PLSCR4	protein_coding	M0	grey	NA
ENSG00000163754	GYG1	protein_coding	M0	grey	NA
ENSG00000047457	CP	protein_coding	M0	grey	NA
ENSG00000169908	TM4SF1	protein_coding	M0	grey	NA
ENSG00000018408	WWTR1	protein_coding	M0	grey	NA
ENSG00000206199	ANKUB1	protein_coding	M0	grey	NA
ENSG00000070087	PFN2	protein_coding	M0	grey	NA
ENSG00000198843	SELT	protein_coding	M0	grey	NA
ENSG00000181788	SIAH2	protein_coding	M0	grey	NA
ENSG00000144893	MED12L	protein_coding	M0	grey	NA
ENSG00000152580	IGSF10	protein_coding	M0	grey	NA
ENSG00000198829	SUCNR1	protein_coding	M0	grey	NA
ENSG00000239941	RP11-246A10.1	lincRNA	M0	grey	NA
ENSG00000221962	TMEM14E	protein_coding	M0	grey	NA
ENSG00000169860	P2RY1	protein_coding	M0	grey	NA
ENSG00000241732	RP11-38P22.2	lincRNA	M0	grey	NA
ENSG00000114790	ARHGEF26	protein_coding	M0	grey	NA
ENSG00000114805	PLCH1	protein_coding	M0	grey	NA
ENSG00000174928	C3orf33	protein_coding	M0	grey	NA
ENSG00000169282	KCNAB1	protein_coding	M0	grey	NA
ENSG00000163659	TIPARP	protein_coding	M0	grey	NA
ENSG00000240875	LINC00886	lincRNA	M0	grey	NA
ENSG00000197980	LEKR1	protein_coding	M0	grey	NA
ENSG00000243629	LINC00880	lincRNA	M0	grey	NA
ENSG00000241544	RP11-6F2.5	lincRNA	M0	grey	NA
ENSG00000163661	PTX3	protein_coding	M0	grey	NA
ENSG00000178053	MLF1	protein_coding	M0	grey	NA
ENSG00000079257	LXN	protein_coding	M0	grey	NA
ENSG00000272087	RP11-379F4.7	lincRNA	M0	grey	NA
ENSG00000250588	IQCJ-SCHIP1	protein_coding	M0	grey	NA
ENSG00000151967	SCHIP1	protein_coding	M0	grey	NA
ENSG00000168811	IL12A	protein_coding	M0	grey	NA
ENSG00000169255	B3GALNT1	protein_coding	M0	grey	NA
ENSG00000196542	SPTSSB	protein_coding	M0	grey	NA
ENSG00000114204	SERPINI2	protein_coding	M0	grey	NA
ENSG00000174776	WDR49	protein_coding	M0	grey	NA
ENSG00000114209	PDCD10	protein_coding	M0	grey	NA
ENSG00000085276	MECOM	protein_coding	M0	grey	NA
ENSG00000184378	ACTRT3	protein_coding	M0	grey	NA
ENSG00000171757	LRRC34	protein_coding	M0	grey	NA
ENSG00000173890	GPR160	protein_coding	M0	grey	NA
ENSG00000136603	SKIL	protein_coding	M0	grey	NA
ENSG00000163584	RPL22L1	protein_coding	M0	grey	NA
ENSG00000075651	PLD1	protein_coding	M0	grey	NA
ENSG00000223387	RP11-408H1.3	lincRNA	M0	grey	NA
ENSG00000114346	ECT2	protein_coding	M0	grey	NA
ENSG00000171121	KCNMB3	protein_coding	M0	grey	NA
ENSG00000273190	RP11-255C15.4	lincRNA	M0	grey	NA
ENSG00000260743	RP11-255C15.3	lincRNA	M0	grey	NA
ENSG00000114757	PEX5L	protein_coding	M0	grey	NA
ENSG00000172578	KLHL6	protein_coding	M0	grey	NA
ENSG00000180834	MAP6D1	protein_coding	M0	grey	NA
ENSG00000145198	VWA5B2	protein_coding	M0	grey	NA
ENSG00000145194	ECE2	protein_coding	M0	grey	NA
ENSG00000182580	EPHB3	protein_coding	M0	grey	NA
ENSG00000113790	EHHADH	protein_coding	M0	grey	NA
ENSG00000073803	MAP3K13	protein_coding	M0	grey	NA
ENSG00000163898	LIPH	protein_coding	M0	grey	NA
ENSG00000163904	SENP2	protein_coding	M0	grey	NA
ENSG00000244405	ETV5	protein_coding	M0	grey	NA
ENSG00000058866	DGKG	protein_coding	M0	grey	NA
ENSG00000090520	DNAJB11	protein_coding	M0	grey	NA
ENSG00000163918	RFC4	protein_coding	M0	grey	NA
ENSG00000163923	RPL39L	protein_coding	M0	grey	NA
ENSG00000234076	TPRG1-AS1	lincRNA	M0	grey	NA
ENSG00000073282	TP63	protein_coding	M0	grey	NA
ENSG00000090530	LEPREL1	protein_coding	M0	grey	NA
ENSG00000188958	UTS2B	protein_coding	M0	grey	NA
ENSG00000180611	MB21D2	protein_coding	M0	grey	NA
ENSG00000127252	HRASLS	protein_coding	M0	grey	NA
ENSG00000127249	ATP13A4	protein_coding	M0	grey	NA
ENSG00000145014	TMEM44	protein_coding	M0	grey	NA
ENSG00000185112	FAM43A	protein_coding	M0	grey	NA
ENSG00000173950	XXYLT1	protein_coding	M0	grey	NA
ENSG00000176945	MUC20	protein_coding	M0	grey	NA
ENSG00000145113	MUC4	protein_coding	M0	grey	NA
ENSG00000273009	RP11-352G9.1	lincRNA	M0	grey	NA
ENSG00000163958	ZDHHC19	protein_coding	M0	grey	NA
ENSG00000163959	SLC51A	protein_coding	M0	grey	NA
ENSG00000161217	PCYT1A	protein_coding	M0	grey	NA
ENSG00000272741	RP11-447L10.1	protein_coding	M0	grey	NA
ENSG00000213123	TCTEX1D2	protein_coding	M0	grey	NA
ENSG00000185798	WDR53	protein_coding	M0	grey	NA
ENSG00000119227	PIGZ	protein_coding	M0	grey	NA
ENSG00000163975	MFI2	protein_coding	M0	grey	NA
ENSG00000272989	RP13-616I3.1	lincRNA	M0	grey	NA
ENSG00000114473	IQCG	protein_coding	M0	grey	NA
ENSG00000197701	ZNF595	protein_coding	M0	grey	NA
ENSG00000250312	ZNF718	lincRNA	M0	grey	NA
ENSG00000186777	ZNF732	protein_coding	M0	grey	NA
ENSG00000169026	MFSD7	protein_coding	M0	grey	NA
ENSG00000168993	CPLX1	protein_coding	M0	grey	NA
ENSG00000178222	RNF212	protein_coding	M0	grey	NA
ENSG00000244459	RP11-1398P2.1	lincRNA	M0	grey	NA
ENSG00000174137	FAM53A	protein_coding	M0	grey	NA
ENSG00000163950	SLBP	protein_coding	M0	grey	NA
ENSG00000185818	NAT8L	protein_coding	M0	grey	NA
ENSG00000130997	POLN	protein_coding	M0	grey	NA
ENSG00000206113	RP11-503N18.1	lincRNA	M0	grey	NA
ENSG00000125388	GRK4	protein_coding	M0	grey	NA
ENSG00000188981	MSANTD1	protein_coding	M0	grey	NA
ENSG00000159788	RGS12	protein_coding	M0	grey	NA
ENSG00000175920	DOK7	protein_coding	M0	grey	NA
ENSG00000168826	ZBTB49	protein_coding	M0	grey	NA
ENSG00000248516	RP11-265O12.1	lincRNA	M0	grey	NA
ENSG00000168824	NSG1	protein_coding	M0	grey	NA
ENSG00000170891	CYTL1	protein_coding	M0	grey	NA
ENSG00000152953	STK32B	protein_coding	M0	grey	NA
ENSG00000173040	EVC2	protein_coding	M0	grey	NA
ENSG00000072840	EVC	protein_coding	M0	grey	NA
ENSG00000072832	CRMP1	protein_coding	M0	grey	NA
ENSG00000181215	C4orf50	protein_coding	M0	grey	NA
ENSG00000249896	RP11-586D19.1	lincRNA	M0	grey	NA
ENSG00000013288	MAN2B2	protein_coding	M0	grey	NA
ENSG00000251580	RP11-539L10.3	lincRNA	M0	grey	NA
ENSG00000173013	CCDC96	protein_coding	M0	grey	NA
ENSG00000173011	TADA2B	protein_coding	M0	grey	NA
ENSG00000245468	RP11-367J11.3	lincRNA	M0	grey	NA
ENSG00000184985	SORCS2	protein_coding	M0	grey	NA
ENSG00000196526	AFAP1	protein_coding	M0	grey	NA
ENSG00000163995	ABLIM2	protein_coding	M0	grey	NA
ENSG00000125089	SH3TC1	protein_coding	M0	grey	NA
ENSG00000251615	RP11-774O3.3	lincRNA	M0	grey	NA
ENSG00000087008	ACOX3	protein_coding	M0	grey	NA
ENSG00000205959	RP11-689P11.2	lincRNA	M0	grey	NA
ENSG00000109667	SLC2A9	protein_coding	M0	grey	NA
ENSG00000109684	CLNK	protein_coding	M0	grey	NA
ENSG00000157869	RAB28	protein_coding	M0	grey	NA
ENSG00000248360	LINC00504	lincRNA	M0	grey	NA
ENSG00000048342	CC2D2A	protein_coding	M0	grey	NA
ENSG00000004468	CD38	protein_coding	M0	grey	NA
ENSG00000169744	LDB2	protein_coding	M0	grey	NA
ENSG00000109805	NCAPG	protein_coding	M0	grey	NA
ENSG00000163138	PACRGL	protein_coding	M0	grey	NA
ENSG00000185774	KCNIP4	protein_coding	M0	grey	NA
ENSG00000152990	GPR125	protein_coding	M0	grey	NA
ENSG00000109819	PPARGC1A	protein_coding	M0	grey	NA
ENSG00000153012	LGI2	protein_coding	M0	grey	NA
ENSG00000154274	C4orf19	protein_coding	M0	grey	NA
ENSG00000169299	PGM2	protein_coding	M0	grey	NA
ENSG00000250254	PTTG2	protein_coding	M0	grey	NA
ENSG00000249667	RP11-213G21.1	lincRNA	M0	grey	NA
ENSG00000197712	FAM114A1	protein_coding	M0	grey	NA
ENSG00000109790	KLHL5	protein_coding	M0	grey	NA
ENSG00000249685	RP11-360F5.3	lincRNA	M0	grey	NA
ENSG00000134962	KLB	protein_coding	M0	grey	NA
ENSG00000163682	RPL9	protein_coding	M0	grey	NA
ENSG00000121897	LIAS	protein_coding	M0	grey	NA
ENSG00000163683	SMIM14	protein_coding	M0	grey	NA
ENSG00000255458	RP11-539G18.2	lincRNA	M0	grey	NA
ENSG00000163697	APBB2	protein_coding	M0	grey	NA
ENSG00000064042	LIMCH1	protein_coding	M0	grey	NA
ENSG00000182308	DCAF4L1	protein_coding	M0	grey	NA
ENSG00000169019	COMMD8	protein_coding	M0	grey	NA
ENSG00000145244	CORIN	protein_coding	M0	grey	NA
ENSG00000259959	RP11-121C2.2	lincRNA	M0	grey	NA
ENSG00000170448	NFXL1	protein_coding	M0	grey	NA
ENSG00000198515	CNGA1	protein_coding	M0	grey	NA
ENSG00000163293	NIPAL1	protein_coding	M0	grey	NA
ENSG00000188993	LRRC66	protein_coding	M0	grey	NA
ENSG00000163071	SPATA18	protein_coding	M0	grey	NA
ENSG00000109189	USP46	protein_coding	M0	grey	NA
ENSG00000248866	USP46-AS1	lincRNA	M0	grey	NA
ENSG00000272650	RP11-571I18.4	lincRNA	M0	grey	NA
ENSG00000134853	PDGFRA	protein_coding	M0	grey	NA
ENSG00000157404	KIT	protein_coding	M0	grey	NA
ENSG00000128039	SRD5A3	protein_coding	M0	grey	NA
ENSG00000134851	TMEM165	protein_coding	M0	grey	NA
ENSG00000090989	EXOC1	protein_coding	M0	grey	NA
ENSG00000269921	RP11-646I6.5	lincRNA	M0	grey	NA
ENSG00000270147	RP11-646I6.6	lincRNA	M0	grey	NA
ENSG00000128040	SPINK2	protein_coding	M0	grey	NA
ENSG00000269949	RP11-738E22.3	lincRNA	M0	grey	NA
ENSG00000163453	IGFBP7	protein_coding	M0	grey	NA
ENSG00000250075	RP11-584P21.2	lincRNA	M0	grey	NA
ENSG00000109163	GNRHR	protein_coding	M0	grey	NA
ENSG00000083896	YTHDC1	protein_coding	M0	grey	NA
ENSG00000197888	UGT2B17	protein_coding	M0	grey	NA
ENSG00000135226	UGT2B28	protein_coding	M0	grey	NA
ENSG00000169435	RASSF6	protein_coding	M0	grey	NA
ENSG00000169429	IL8	protein_coding	M0	grey	NA
ENSG00000124875	CXCL6	protein_coding	M0	grey	NA
ENSG00000109272	PF4V1	protein_coding	M0	grey	NA
ENSG00000163734	CXCL3	protein_coding	M0	grey	NA
ENSG00000081041	CXCL2	protein_coding	M0	grey	NA
ENSG00000163738	MTHFD2L	protein_coding	M0	grey	NA
ENSG00000124882	EREG	protein_coding	M0	grey	NA
ENSG00000138769	CDKL2	protein_coding	M0	grey	NA
ENSG00000156194	PPEF2	protein_coding	M0	grey	NA
ENSG00000138744	NAAA	protein_coding	M0	grey	NA
ENSG00000138755	CXCL9	protein_coding	M0	grey	NA
ENSG00000169248	CXCL11	protein_coding	M0	grey	NA
ENSG00000272414	FAM47E	protein_coding	M0	grey	NA
ENSG00000118804	FAM47E-STBD1	protein_coding	M0	grey	NA
ENSG00000118816	CCNI	protein_coding	M0	grey	NA
ENSG00000251442	RP11-792D21.2	lincRNA	M0	grey	NA
ENSG00000152784	PRDM8	protein_coding	M0	grey	NA
ENSG00000152785	BMP3	protein_coding	M0	grey	NA
ENSG00000138669	PRKG2	protein_coding	M0	grey	NA
ENSG00000138670	RASGEF1B	protein_coding	M0	grey	NA
ENSG00000273156	RP11-127B20.2	lincRNA	M0	grey	NA
ENSG00000249242	TMEM150C	protein_coding	M0	grey	NA
ENSG00000168152	THAP9	protein_coding	M0	grey	NA
ENSG00000163319	MRPS18C	protein_coding	M0	grey	NA
ENSG00000163624	CDS1	protein_coding	M0	grey	NA
ENSG00000138639	ARHGAP24	protein_coding	M0	grey	NA
ENSG00000109339	MAPK10	protein_coding	M0	grey	NA
ENSG00000163629	PTPN13	protein_coding	M0	grey	NA
ENSG00000163633	C4orf36	protein_coding	M0	grey	NA
ENSG00000170509	HSD17B13	protein_coding	M0	grey	NA
ENSG00000118785	SPP1	protein_coding	M0	grey	NA
ENSG00000118762	PKD2	protein_coding	M0	grey	NA
ENSG00000118777	ABCG2	protein_coding	M0	grey	NA
ENSG00000138642	HERC6	protein_coding	M0	grey	NA
ENSG00000138640	FAM13A	protein_coding	M0	grey	NA
ENSG00000271359	RP11-84C13.1	lincRNA	M0	grey	NA
ENSG00000180346	TIGD2	protein_coding	M0	grey	NA
ENSG00000270720	RP11-84C13.2	lincRNA	M0	grey	NA
ENSG00000184305	CCSER1	protein_coding	M0	grey	NA
ENSG00000163106	HPGDS	protein_coding	M0	grey	NA
ENSG00000168785	TSPAN5	protein_coding	M0	grey	NA
ENSG00000272777	RP11-571L19.8	lincRNA	M0	grey	NA
ENSG00000172955	ADH6	protein_coding	M0	grey	NA
ENSG00000145331	TRMT10A	protein_coding	M0	grey	NA
ENSG00000109270	LAMTOR3	protein_coding	M0	grey	NA
ENSG00000145358	DDIT4L	protein_coding	M0	grey	NA
ENSG00000254531	AP001816.1	protein_coding	M0	grey	NA
ENSG00000248161	RP11-499E18.1	lincRNA	M0	grey	NA
ENSG00000145354	CISD2	protein_coding	M0	grey	NA
ENSG00000164037	SLC9B1	protein_coding	M0	grey	NA
ENSG00000164039	BDH2	protein_coding	M0	grey	NA
ENSG00000138778	CENPE	protein_coding	M0	grey	NA
ENSG00000168772	CXXC4	protein_coding	M0	grey	NA
ENSG00000236699	ARHGEF38	protein_coding	M0	grey	NA
ENSG00000155011	DKK2	protein_coding	M0	grey	NA
ENSG00000138801	PAPSS1	protein_coding	M0	grey	NA
ENSG00000234492	RPL34-AS1	lincRNA	M0	grey	NA
ENSG00000183423	LRIT3	protein_coding	M0	grey	NA
ENSG00000174749	C4orf32	protein_coding	M0	grey	NA
ENSG00000145365	TIFA	protein_coding	M0	grey	NA
ENSG00000174720	LARP7	protein_coding	M0	grey	NA
ENSG00000145362	ANK2	protein_coding	M0	grey	NA
ENSG00000180801	ARSJ	protein_coding	M0	grey	NA
ENSG00000172403	SYNPO2	protein_coding	M0	grey	NA
ENSG00000178636	RP11-455G16.1	protein_coding	M0	grey	NA
ENSG00000145390	USP53	protein_coding	M0	grey	NA
ENSG00000164096	C4orf3	protein_coding	M0	grey	NA
ENSG00000260091	RP11-33B1.4	lincRNA	M0	grey	NA
ENSG00000138738	PRDM5	protein_coding	M0	grey	NA
ENSG00000164112	TMEM155	protein_coding	M0	grey	NA
ENSG00000145386	CCNA2	protein_coding	M0	grey	NA
ENSG00000138741	TRPC3	protein_coding	M0	grey	NA
ENSG00000138685	FGF2	protein_coding	M0	grey	NA
ENSG00000170917	NUDT6	protein_coding	M0	grey	NA
ENSG00000164066	INTU	protein_coding	M0	grey	NA
ENSG00000164070	HSPA4L	protein_coding	M0	grey	NA
ENSG00000142731	PLK4	protein_coding	M0	grey	NA
ENSG00000251432	RP11-420A23.1	lincRNA	M0	grey	NA
ENSG00000151470	C4orf33	protein_coding	M0	grey	NA
ENSG00000189184	PCDH18	protein_coding	M0	grey	NA
ENSG00000151012	SLC7A11	protein_coding	M0	grey	NA
ENSG00000151014	CCRN4L	protein_coding	M0	grey	NA
ENSG00000137463	MGARP	protein_coding	M0	grey	NA
ENSG00000153132	CLGN	protein_coding	M0	grey	NA
ENSG00000179387	ELMOD2	protein_coding	M0	grey	NA
ENSG00000109436	TBC1D9	protein_coding	M0	grey	NA
ENSG00000248810	RP11-362F19.1	lincRNA	M0	grey	NA
ENSG00000272632	RP11-362F19.3	lincRNA	M0	grey	NA
ENSG00000164136	IL15	protein_coding	M0	grey	NA
ENSG00000249806	RP11-223C24.1	lincRNA	M0	grey	NA
ENSG00000197465	GYPE	protein_coding	M0	grey	NA
ENSG00000250361	GYPB	protein_coding	M0	grey	NA
ENSG00000170180	GYPA	protein_coding	M0	grey	NA
ENSG00000170365	SMAD1	protein_coding	M0	grey	NA
ENSG00000250673	RP11-6L6.2	protein_coding	M0	grey	NA
ENSG00000170390	DCLK2	protein_coding	M0	grey	NA
ENSG00000164142	FAM160A1	protein_coding	M0	grey	NA
ENSG00000245954	RP11-18H21.1	lincRNA	M0	grey	NA
ENSG00000169989	TIGD4	protein_coding	M0	grey	NA
ENSG00000164144	ARFIP1	protein_coding	M0	grey	NA
ENSG00000109654	TRIM2	protein_coding	M0	grey	NA
ENSG00000121211	MND1	protein_coding	M0	grey	NA
ENSG00000145423	SFRP2	protein_coding	M0	grey	NA
ENSG00000197410	DCHS2	protein_coding	M0	grey	NA
ENSG00000145431	PDGFC	protein_coding	M0	grey	NA
ENSG00000164124	TMEM144	protein_coding	M0	grey	NA
ENSG00000171503	ETFDH	protein_coding	M0	grey	NA
ENSG00000273449	RP11-218F10.3	lincRNA	M0	grey	NA
ENSG00000183439	TRIM61	protein_coding	M0	grey	NA
ENSG00000250486	FAM218A	protein_coding	M0	grey	NA
ENSG00000273097	RP11-219C20.3	lincRNA	M0	grey	NA
ENSG00000196104	SPOCK3	protein_coding	M0	grey	NA
ENSG00000154447	SH3RF1	protein_coding	M0	grey	NA
ENSG00000174473	GALNTL6	protein_coding	M0	grey	NA
ENSG00000164105	SAP30	protein_coding	M0	grey	NA
ENSG00000164106	SCRG1	protein_coding	M0	grey	NA
ENSG00000164120	HPGD	protein_coding	M0	grey	NA
ENSG00000150625	GPM6A	protein_coding	M0	grey	NA
ENSG00000150627	WDR17	protein_coding	M0	grey	NA
ENSG00000150630	VEGFC	protein_coding	M0	grey	NA
ENSG00000109674	NEIL3	protein_coding	M0	grey	NA
ENSG00000038002	AGA	protein_coding	M0	grey	NA
ENSG00000177300	CLDN22	protein_coding	M0	grey	NA
ENSG00000168556	ING2	protein_coding	M0	grey	NA
ENSG00000182552	RWDD4	protein_coding	M0	grey	NA
ENSG00000173320	STOX2	protein_coding	M0	grey	NA
ENSG00000180712	RP11-290F5.2	lincRNA	M0	grey	NA
ENSG00000249096	RP11-290F5.1	lincRNA	M0	grey	NA
ENSG00000271646	RP11-326I11.3	lincRNA	M0	grey	NA
ENSG00000271538	RP11-326I11.4	lincRNA	M0	grey	NA
ENSG00000164305	CASP3	protein_coding	M0	grey	NA
ENSG00000164306	PRIMPOL	protein_coding	M0	grey	NA
ENSG00000151725	MLF1IP	protein_coding	M0	grey	NA
ENSG00000251139	RP11-701P16.2	protein_coding	M0	grey	NA
ENSG00000249173	RP11-701P16.4	lincRNA	M0	grey	NA
ENSG00000109771	LRP2BP	protein_coding	M0	grey	NA
ENSG00000186352	ANKRD37	protein_coding	M0	grey	NA
ENSG00000168491	CCDC110	protein_coding	M0	grey	NA
ENSG00000154556	SORBS2	protein_coding	M0	grey	NA
ENSG00000109794	FAM149A	protein_coding	M0	grey	NA
ENSG00000164344	KLKB1	protein_coding	M0	grey	NA
ENSG00000245685	AF146191.4	lincRNA	M0	grey	NA
ENSG00000153404	PLEKHG4B	protein_coding	M0	grey	NA
ENSG00000063438	AHRR	protein_coding	M0	grey	NA
ENSG00000221990	C5orf55	protein_coding	M0	grey	NA
ENSG00000066230	SLC9A3	protein_coding	M0	grey	NA
ENSG00000171368	TPPP	protein_coding	M0	grey	NA
ENSG00000206077	ZDHHC11B	protein_coding	M0	grey	NA
ENSG00000188818	ZDHHC11	protein_coding	M0	grey	NA
ENSG00000071539	TRIP13	protein_coding	M0	grey	NA
ENSG00000113504	SLC12A7	protein_coding	M0	grey	NA
ENSG00000164362	TERT	protein_coding	M0	grey	NA
ENSG00000271119	CTD-2012J19.3	lincRNA	M0	grey	NA
ENSG00000250490	CTD-2324F15.2	lincRNA	M0	grey	NA
ENSG00000272520	CTD-2044J15.2	lincRNA	M0	grey	NA
ENSG00000248677	CTD-2044J15.1	lincRNA	M0	grey	NA
ENSG00000249159	RP11-480D4.2	lincRNA	M0	grey	NA
ENSG00000247516	MIR4458HG	lincRNA	M0	grey	NA
ENSG00000112902	SEMA5A	protein_coding	M0	grey	NA
ENSG00000250786	SNHG18	lincRNA	M0	grey	NA
ENSG00000260515	CTD-2199O4.3	lincRNA	M0	grey	NA
ENSG00000271998	CTD-2199O4.7	lincRNA	M0	grey	NA
ENSG00000272417	CTD-2199O4.6	lincRNA	M0	grey	NA
ENSG00000150756	FAM173B	protein_coding	M0	grey	NA
ENSG00000164237	CMBL	protein_coding	M0	grey	NA
ENSG00000249396	RP11-1C1.4	lincRNA	M0	grey	NA
ENSG00000164236	ANKRD33B	protein_coding	M0	grey	NA
ENSG00000272016	RP11-215G15.5	lincRNA	M0	grey	NA
ENSG00000112977	DAP	protein_coding	M0	grey	NA
ENSG00000169862	CTNND2	protein_coding	M0	grey	NA
ENSG00000145555	MYO10	protein_coding	M0	grey	NA
ENSG00000248223	CTD-2139B15.2	lincRNA	M0	grey	NA
ENSG00000249662	RP11-321E2.4	lincRNA	M0	grey	NA
ENSG00000133401	PDZD2	protein_coding	M0	grey	NA
ENSG00000272086	CTD-2186M15.3	lincRNA	M0	grey	NA
ENSG00000113389	NPR3	protein_coding	M0	grey	NA
ENSG00000273294	RP11-1084J3.4	protein_coding	M0	grey	NA
ENSG00000242110	AMACR	protein_coding	M0	grey	NA
ENSG00000039560	RAI14	protein_coding	M0	grey	NA
ENSG00000113494	PRLR	protein_coding	M0	grey	NA
ENSG00000079215	SLC1A3	protein_coding	M0	grey	NA
ENSG00000153071	DAB2	protein_coding	M0	grey	NA
ENSG00000198865	CCDC152	protein_coding	M0	grey	NA
ENSG00000250722	SEPP1	protein_coding	M0	grey	NA
ENSG00000271788	CTD-2201E18.5	lincRNA	M0	grey	NA
ENSG00000272382	CTD-2035E11.4	lincRNA	M0	grey	NA
ENSG00000272144	CTD-2035E11.5	lincRNA	M0	grey	NA
ENSG00000177453	NIM1	protein_coding	M0	grey	NA
ENSG00000172244	C5orf34	protein_coding	M0	grey	NA
ENSG00000152684	PELO	protein_coding	M0	grey	NA
ENSG00000213949	ITGA1	protein_coding	M0	grey	NA
ENSG00000164171	ITGA2	protein_coding	M0	grey	NA
ENSG00000272416	CTD-2081C10.7	lincRNA	M0	grey	NA
ENSG00000185305	ARL15	protein_coding	M0	grey	NA
ENSG00000164283	ESM1	protein_coding	M0	grey	NA
ENSG00000177058	SLC38A9	protein_coding	M0	grey	NA
ENSG00000164509	IL31RA	protein_coding	M0	grey	NA
ENSG00000248727	CTC-236F12.4	protein_coding	M0	grey	NA
ENSG00000225940	AC022431.2	protein_coding	M0	grey	NA
ENSG00000155542	SETD9	protein_coding	M0	grey	NA
ENSG00000145632	PLK2	protein_coding	M0	grey	NA
ENSG00000152932	RAB3C	protein_coding	M0	grey	NA
ENSG00000035499	DEPDC1B	protein_coding	M0	grey	NA
ENSG00000272308	RP11-231G3.1	lincRNA	M0	grey	NA
ENSG00000186105	LRRC70	protein_coding	M0	grey	NA
ENSG00000049192	ADAMTS6	protein_coding	M0	grey	NA
ENSG00000250081	CTD-2116N20.1	lincRNA	M0	grey	NA
ENSG00000123219	CENPK	protein_coding	M0	grey	NA
ENSG00000253251	CTC-534A2.2	protein_coding	M0	grey	NA
ENSG00000113597	TRAPPC13	protein_coding	M0	grey	NA
ENSG00000269961	CTD-2033C11.1	lincRNA	M0	grey	NA
ENSG00000270107	CTD-2306M10.1	lincRNA	M0	grey	NA
ENSG00000134057	CCNB1	protein_coding	M0	grey	NA
ENSG00000134056	MRPS36	protein_coding	M0	grey	NA
ENSG00000134058	CDK7	protein_coding	M0	grey	NA
ENSG00000183323	CCDC125	protein_coding	M0	grey	NA
ENSG00000152939	MARVELD2	protein_coding	M0	grey	NA
ENSG00000197822	OCLN	protein_coding	M0	grey	NA
ENSG00000183474	GTF2H2C	protein_coding	M0	grey	NA
ENSG00000205572	SERF1B	protein_coding	M0	grey	NA
ENSG00000205571	SMN2	protein_coding	M0	grey	NA
ENSG00000172062	SMN1	protein_coding	M0	grey	NA
ENSG00000249437	NAIP	protein_coding	M0	grey	NA
ENSG00000254353	RP11-195E2.4	lincRNA	M0	grey	NA
ENSG00000145736	GTF2H2	protein_coding	M0	grey	NA
ENSG00000131711	MAP1B	protein_coding	M0	grey	NA
ENSG00000272093	CTC-365E16.1	lincRNA	M0	grey	NA
ENSG00000272365	RP11-389C8.3	lincRNA	M0	grey	NA
ENSG00000178175	ZNF366	protein_coding	M0	grey	NA
ENSG00000157111	TMEM171	protein_coding	M0	grey	NA
ENSG00000251493	FOXD1	protein_coding	M0	grey	NA
ENSG00000272525	RP11-79P5.9	lincRNA	M0	grey	NA
ENSG00000171617	ENC1	protein_coding	M0	grey	NA
ENSG00000250889	RP11-229C3.2	lincRNA	M0	grey	NA
ENSG00000145700	ANKRD31	protein_coding	M0	grey	NA
ENSG00000271815	CTD-2235C13.3	lincRNA	M0	grey	NA
ENSG00000272040	CTC-366B18.4	lincRNA	M0	grey	NA
ENSG00000189045	ANKDD1B	protein_coding	M0	grey	NA
ENSG00000152359	POC5	protein_coding	M0	grey	NA
ENSG00000122012	SV2C	protein_coding	M0	grey	NA
ENSG00000164251	F2RL1	protein_coding	M0	grey	NA
ENSG00000171643	S100Z	protein_coding	M0	grey	NA
ENSG00000145708	CRHBP	protein_coding	M0	grey	NA
ENSG00000132846	ZBED3	protein_coding	M0	grey	NA
ENSG00000113231	PDE8B	protein_coding	M0	grey	NA
ENSG00000164253	WDR41	protein_coding	M0	grey	NA
ENSG00000245556	CTD-2037K23.2	lincRNA	M0	grey	NA
ENSG00000164309	CMYA5	protein_coding	M0	grey	NA
ENSG00000152380	FAM151B	protein_coding	M0	grey	NA
ENSG00000189127	ANKRD34B	protein_coding	M0	grey	NA
ENSG00000228716	DHFR	protein_coding	M0	grey	NA
ENSG00000271043	MTRNR2L2	protein_coding	M0	grey	NA
ENSG00000131730	CKMT2	protein_coding	M0	grey	NA
ENSG00000131732	ZCCHC9	protein_coding	M0	grey	NA
ENSG00000145687	SSBP2	protein_coding	M0	grey	NA
ENSG00000205464	ATP6AP1L	protein_coding	M0	grey	NA
ENSG00000152422	XRCC4	protein_coding	M0	grey	NA
ENSG00000134480	CCNH	protein_coding	M0	grey	NA
ENSG00000081189	MEF2C	protein_coding	M0	grey	NA
ENSG00000113356	POLR3G	protein_coding	M0	grey	NA
ENSG00000164199	GPR98	protein_coding	M0	grey	NA
ENSG00000251093	RP11-414H23.3	lincRNA	M0	grey	NA
ENSG00000248483	POU5F2	protein_coding	M0	grey	NA
ENSG00000133302	ANKRD32	protein_coding	M0	grey	NA
ENSG00000153347	FAM81B	protein_coding	M0	grey	NA
ENSG00000178015	GPR150	protein_coding	M0	grey	NA
ENSG00000175449	RFESD	protein_coding	M0	grey	NA
ENSG00000145757	SPATA9	protein_coding	M0	grey	NA
ENSG00000236882	C5orf27	protein_coding	M0	grey	NA
ENSG00000247121	CTD-2260A17.2	protein_coding	M0	grey	NA
ENSG00000164308	ERAP2	protein_coding	M0	grey	NA
ENSG00000145721	LIX1	protein_coding	M0	grey	NA
ENSG00000248489	CTD-2007H13.3	lincRNA	M0	grey	NA
ENSG00000173930	SLCO4C1	protein_coding	M0	grey	NA
ENSG00000145730	PAM	protein_coding	M0	grey	NA
ENSG00000145723	GIN1	protein_coding	M0	grey	NA
ENSG00000181751	C5orf30	protein_coding	M0	grey	NA
ENSG00000112874	NUDT12	protein_coding	M0	grey	NA
ENSG00000272523	LINC01023	lincRNA	M0	grey	NA
ENSG00000249476	CTD-2587M2.1	lincRNA	M0	grey	NA
ENSG00000271849	CTC-332L22.1	lincRNA	M0	grey	NA
ENSG00000186952	TMEM232	protein_coding	M0	grey	NA
ENSG00000134986	NREP	protein_coding	M0	grey	NA
ENSG00000258864	CTC-554D6.1	protein_coding	M0	grey	NA
ENSG00000272869	CTC-487M23.8	protein_coding	M0	grey	NA
ENSG00000212643	ZRSR1	protein_coding	M0	grey	NA
ENSG00000171444	MCC	protein_coding	M0	grey	NA
ENSG00000152503	TRIM36	protein_coding	M0	grey	NA
ENSG00000164221	CCDC112	protein_coding	M0	grey	NA
ENSG00000129596	CDO1	protein_coding	M0	grey	NA
ENSG00000177879	AP3S1	protein_coding	M0	grey	NA
ENSG00000145781	COMMD10	protein_coding	M0	grey	NA
ENSG00000133835	HSD17B4	protein_coding	M0	grey	NA
ENSG00000184838	PRR16	protein_coding	M0	grey	NA
ENSG00000113083	LOX	protein_coding	M0	grey	NA
ENSG00000205302	SNX2	protein_coding	M0	grey	NA
ENSG00000064652	SNX24	protein_coding	M0	grey	NA
ENSG00000168916	ZNF608	protein_coding	M0	grey	NA
ENSG00000155324	GRAMD3	protein_coding	M0	grey	NA
ENSG00000164904	ALDH7A1	protein_coding	M0	grey	NA
ENSG00000198108	CHSY3	protein_coding	M0	grey	NA
ENSG00000072682	P4HA2	protein_coding	M0	grey	NA
ENSG00000197375	SLC22A5	protein_coding	M0	grey	NA
ENSG00000113520	IL4	protein_coding	M0	grey	NA
ENSG00000205089	CCNI2	protein_coding	M0	grey	NA
ENSG00000164403	SHROOM1	protein_coding	M0	grey	NA
ENSG00000164404	GDF9	protein_coding	M0	grey	NA
ENSG00000053108	FSTL4	protein_coding	M0	grey	NA
ENSG00000113583	C5orf15	protein_coding	M0	grey	NA
ENSG00000272772	CTD-2410N18.5	protein_coding	M0	grey	NA
ENSG00000270177	CTD-2410N18.3	lincRNA	M0	grey	NA
ENSG00000006837	CDKL3	protein_coding	M0	grey	NA
ENSG00000152705	CATSPER3	protein_coding	M0	grey	NA
ENSG00000251380	C5orf20	protein_coding	M0	grey	NA
ENSG00000255833	TIFAB	protein_coding	M0	grey	NA
ENSG00000152377	SPOCK1	protein_coding	M0	grey	NA
ENSG00000270237	RP11-381K20.5	lincRNA	M0	grey	NA
ENSG00000120729	MYOT	protein_coding	M0	grey	NA
ENSG00000112984	KIF20A	protein_coding	M0	grey	NA
ENSG00000158402	CDC25C	protein_coding	M0	grey	NA
ENSG00000132563	REEP2	protein_coding	M0	grey	NA
ENSG00000120738	EGR1	protein_coding	M0	grey	NA
ENSG00000120727	PAIP2	protein_coding	M0	grey	NA
ENSG00000170482	SLC23A1	protein_coding	M0	grey	NA
ENSG00000228672	PROB1	protein_coding	M0	grey	NA
ENSG00000170469	SPATA24	protein_coding	M0	grey	NA
ENSG00000272255	CTD-3224K15.3	lincRNA	M0	grey	NA
ENSG00000146005	PSD2	protein_coding	M0	grey	NA
ENSG00000113070	HBEGF	protein_coding	M0	grey	NA
ENSG00000178913	TAF7	protein_coding	M0	grey	NA
ENSG00000272070	AC005618.6	lincRNA	M0	grey	NA
ENSG00000113555	PCDH12	protein_coding	M0	grey	NA
ENSG00000186314	PRELID2	protein_coding	M0	grey	NA
ENSG00000113657	DPYSL3	protein_coding	M0	grey	NA
ENSG00000164265	SCGB3A2	protein_coding	M0	grey	NA
ENSG00000127743	IL17B	protein_coding	M0	grey	NA
ENSG00000183111	ARHGEF37	protein_coding	M0	grey	NA
ENSG00000155846	PPARGC1B	protein_coding	M0	grey	NA
ENSG00000113721	PDGFRB	protein_coding	M0	grey	NA
ENSG00000164591	MYOZ3	protein_coding	M0	grey	NA
ENSG00000086589	RBM22	protein_coding	M0	grey	NA
ENSG00000132912	DCTN4	protein_coding	M0	grey	NA
ENSG00000237693	IRGM	protein_coding	M0	grey	NA
ENSG00000145908	ZNF300	protein_coding	M0	grey	NA
ENSG00000211445	GPX3	protein_coding	M0	grey	NA
ENSG00000198624	CCDC69	protein_coding	M0	grey	NA
ENSG00000196743	GM2A	protein_coding	M0	grey	NA
ENSG00000086570	FAT2	protein_coding	M0	grey	NA
ENSG00000272112	CTB-113P19.5	lincRNA	M0	grey	NA
ENSG00000177556	ATOX1	protein_coding	M0	grey	NA
ENSG00000164576	SAP30L	protein_coding	M0	grey	NA
ENSG00000170624	SGCD	protein_coding	M0	grey	NA
ENSG00000145850	TIMD4	protein_coding	M0	grey	NA
ENSG00000113249	HAVCR1	protein_coding	M0	grey	NA
ENSG00000135077	HAVCR2	protein_coding	M0	grey	NA
ENSG00000155868	MED7	protein_coding	M0	grey	NA
ENSG00000172568	FNDC9	protein_coding	M0	grey	NA
ENSG00000039600	SOX30	protein_coding	M0	grey	NA
ENSG00000245812	RP11-175K6.1	lincRNA	M0	grey	NA
ENSG00000145860	RNF145	protein_coding	M0	grey	NA
ENSG00000170234	PWWP2A	protein_coding	M0	grey	NA
ENSG00000170231	FABP6	protein_coding	M0	grey	NA
ENSG00000221886	C5orf54	protein_coding	M0	grey	NA
ENSG00000164609	SLU7	protein_coding	M0	grey	NA
ENSG00000164611	PTTG1	protein_coding	M0	grey	NA
ENSG00000113645	WWC1	protein_coding	M0	grey	NA
ENSG00000040275	SPDL1	protein_coding	M0	grey	NA
ENSG00000204767	FAM196B	protein_coding	M0	grey	NA
ENSG00000249601	CTB-27N1.1	lincRNA	M0	grey	NA
ENSG00000234511	C5orf58	protein_coding	M0	grey	NA
ENSG00000043462	LCP2	protein_coding	M0	grey	NA
ENSG00000250274	CTB-114C7.4	lincRNA	M0	grey	NA
ENSG00000235172	CTB-114C7.3	lincRNA	M0	grey	NA
[truncated: 14,211 more rows]

## Sheet: Table S3
Table S3 – Transcriptomic module gene set enrichment results. The table contains the top 10 enriched gene sets for each module, unless there were fewer or no gene sets passing the significance cutoff threshold of q-value < 0.05 for a given module. The number of genes in a given gene set are listed in ‘Gene set size’, and the subset of those profiled in the given study listed in ‘Effective gene se…
Module	Super-module	Gene set	P-value	q-value	Gene set size	Effective gene set size	Overlap
Unclustered		GPCR signaling-G alpha i_None_INOH	9.81e-14	1.65e-10	262	128	82
Unclustered		GPCR signaling-pertussis toxin_None_INOH	9.81e-14	1.65e-10	262	128	82
Unclustered		GPCR ligand binding_R-HSA-500792_Reactome	3.98e-13	4.46e-10	457	231	127
Unclustered		GPCR signaling-G alpha s Epac and ERK_None_INOH	8.78e-13	7.38e-10	272	138	85
Unclustered		Extracellular matrix organization_R-HSA-1474244_Reactome	1.34e-12	8.98e-10	289	206	115
Unclustered		Signaling by GPCR_R-HSA-372790_Reactome	1.61e-12	9e-10	1294	585	267
Unclustered		GPCR signaling-cholera toxin_None_INOH	6.41e-12	3.08e-09	270	135	82
Unclustered		GPCR downstream signaling_R-HSA-388396_Reactome	5.11e-11	2.15e-08	1018	377	181
Unclustered		GPCR signaling-G alpha s PKA and ERK_None_INOH	2.65e-10	9.9e-08	285	149	85
Unclustered		GPCR signaling-G alpha q_None_INOH	1.27e-09	4.26e-07	274	141	80
M32		Type II interferon signaling (IFNG)_WP619_Wikipathways	2.97e-06	0.000110179	37	33	4
M32		NOD-like receptor signaling pathway - Homo sapiens (human)_path:hsa04621_KEGG	4.13e-06	0.000110179	169	142	6
M32		antigen processing and presentation_mhcpathway_BioCarta	4.47e-06	0.000110179	12	11	3
M32		Adaptive Immune System_R-HSA-1280218_Reactome	1.5e-05	0.000277011	788	646	10
M32		Class I MHC mediated antigen processing & presentation_R-HSA-983169_Reactome	2.69e-05	0.000397744	321	296	7
M32		Cross-presentation of soluble exogenous antigens (endosomes)_R-HSA-1236978_Reactome	5.65e-05	0.000696605	5	4	2
M32		Immune System_R-HSA-168256_Reactome	7.29e-05	0.000770739	1904	1537	14
M32		IFN-gamma pathway_ifngpathway_PID	0.000251631	0.00232758	43	40	3
M32		Proteasome - Homo sapiens (human)_path:hsa03050_KEGG	0.000291154	0.00239393	44	42	3
M32		Antigen processing-Cross presentation_R-HSA-1236975_Reactome	0.000357623	0.00264641	49	45	3
M29		Type II interferon signaling (IFNG)_WP619_Wikipathways	2.26e-14	1.79e-12	37	33	9
M29		Interferon Signaling_R-HSA-913531_Reactome	1.68e-12	6.6e-11	68	51	9
M29		Influenza A - Homo sapiens (human)_path:hsa05164_KEGG	2.51e-12	6.6e-11	175	145	12
M29		ISG15 antiviral mechanism_R-HSA-1169408_Reactome	7.3e-11	1.15e-09	31	30	7
M29		Antiviral mechanism by IFN-stimulated genes_R-HSA-1169410_Reactome	7.3e-11	1.15e-09	31	30	7
M29		Herpes simplex infection - Homo sapiens (human)_path:hsa05168_KEGG	1.53e-10	2.02e-09	185	158	11
M29		Measles - Homo sapiens (human)_path:hsa05162_KEGG	2.86e-09	3.23e-08	135	114	9
M29		NOD-like receptor signaling pathway - Homo sapiens (human)_path:hsa04621_KEGG	2e-08	1.97e-07	169	142	9
M29		Hepatitis C - Homo sapiens (human)_path:hsa05160_KEGG	2.32e-08	2.04e-07	133	101	8
M29		Negative regulators of RIG-I/MDA5 signaling_R-HSA-936440_Reactome	3.33e-06	2.63e-05	23	22	4
M53		Diseases of signal transduction_R-HSA-5663202_Reactome	0.0107889	0.0323666	247	219	2
M14		Innate Immune System_R-HSA-168249_Reactome	8.33e-16	7.48e-13	1276	1006	58
M14		Neutrophil degranulation_R-HSA-6798695_Reactome	4.35e-15	1.95e-12	484	461	38
M14		Immune System_R-HSA-168256_Reactome	2e-13	5.98e-11	1904	1537	69
M14		TYROBP Causal Network_WP3945_Wikipathways	1.53e-06	0.000342908	60	60	9
M14		Osteoclast differentiation - Homo sapiens (human)_path:hsa04380_KEGG	2.59e-06	0.000465881	130	121	12
M14		Chemokine signaling pathway - Homo sapiens (human)_path:hsa04062_KEGG	3.87e-06	0.000486287	186	148	13
M14		Pentose Phosphate Pathway_WP134_Wikipathways	4.02e-06	0.000486287	7	7	4
M14		Fc gamma R-mediated phagocytosis - Homo sapiens (human)_path:hsa04666_KEGG	4.33e-06	0.000486287	92	86	10
M14		Salmonella infection - Homo sapiens (human)_path:hsa05132_KEGG	6.45e-06	0.000643218	85	71	9
M14		Chemokine signaling pathway_WP3929_Wikipathways	8.81e-06	0.000790981	165	136	12
M38		Dectin-2 family_R-HSA-5621480_Reactome	0.000374176	0.00523847	28	17	2
M38		Type II interferon signaling (IFNG)_WP619_Wikipathways	0.00142948	0.00959225	37	33	2
M38		Immune System_R-HSA-168256_Reactome	0.00205548	0.00959225	1904	1537	8
M38		Innate Immune System_R-HSA-168249_Reactome	0.00493703	0.0158974	1276	1006	6
M38		C-type lectin receptors (CLRs)_R-HSA-5621481_Reactome	0.00629951	0.0158974	85	70	2
M38		Neutrophil degranulation_R-HSA-6798695_Reactome	0.00681317	0.0158974	484	461	4
M38		Natural killer cell mediated cytotoxicity - Homo sapiens (human)_path:hsa04650_KEGG	0.0132561	0.0245927	130	103	2
M38		Factors involved in megakaryocyte development and platelet production_R-HSA-983231_Reactome	0.0147644	0.0245927	131	109	2
M38		Immunoregulatory interactions between a Lymphoid and a non-Lymphoid cell_R-HSA-198933_Reactome	0.0158096	0.0245927	200	113	2
M49		RHO GTPases activate IQGAPs_R-HSA-5626467_Reactome	1.19e-06	0.000255534	13	13	3
M49		RHO GTPases activate PAKs_R-HSA-5627123_Reactome	6.37e-06	0.000681487	23	22	3
M49		MAPK6/MAPK4 signaling_R-HSA-5687128_Reactome	1.5e-05	0.000802554	39	29	3
M49		Lissencephaly gene (LIS1) in neuronal migration and development_lis1pathway_PID	1.5e-05	0.000802554	31	29	3
M49		N-cadherin signaling events_ncadherinpathway_PID	2.03e-05	0.000868771	36	32	3
M49		Glutathione metabolism - Homo sapiens (human)_path:hsa00480_KEGG	4.32e-05	0.00154129	54	41	3
M49		Inactivation of Cdc42 and Rac_R-HSA-428543_Reactome	5.84e-05	0.00177607	9	7	2
M49		Non-alcoholic fatty liver disease (NAFLD) - Homo sapiens (human)_path:hsa04932_KEGG	6.64e-05	0.00177607	151	134	4
M49		Epithelial cell signaling in Helicobacter pylori infection - Homo sapiens (human)_path:hsa05120_KEGG	0.000116632	0.00250608	68	57	3
M49		how does salmonella hijack a cell_salmonellapathway_BioCarta	0.000152238	0.00250608	12	11	2
M40		Endosomal/Vacuolar pathway_R-HSA-1236977_Reactome	0.000182502	0.00766509	13	12	2
M40		Antigen Presentation: Folding, assembly and peptide loading of class I MHC_R-HSA-983170_Reactome	0.000691885	0.0145296	24	23	2
M40		Alzheimer,s disease - Homo sapiens (human)_path:hsa05010_KEGG	0.00199229	0.0230606	171	150	3
M40		Antigen processing-Cross presentation_R-HSA-1236975_Reactome	0.00264811	0.0230606	49	45	2
M40		Complex I biogenesis_R-HSA-6799198_Reactome	0.00313301	0.0230606	55	49	2
M40		HIV Infection_R-HSA-162906_Reactome	0.00329438	0.0230606	192	179	3
M40		Proteasome Degradation_WP183_Wikipathways	0.00451273	0.0238461	64	59	2
M40		Transcription of the HIV genome_R-HSA-167172_Reactome	0.00561774	0.0238461	76	66	2
M40		Antigen processing and presentation - Homo sapiens (human)_path:hsa04612_KEGG	0.00578478	0.0238461	73	67	2
M40		Disease_R-HSA-1643685_Reactome	0.00665805	0.0238461	506	458	4
M22		Sphingolipid metabolism_R-HSA-428157_Reactome	0.000244351	0.0335592	90	74	5
M22		Vesicle-mediated transport_R-HSA-5653656_Reactome	0.000267404	0.0335592	612	557	13
M22		Signal Transduction_R-HSA-162582_Reactome	0.000558433	0.0336664	2498	1604	24
M22		MET interacts with TNS proteins_R-HSA-8875513_Reactome	0.000569855	0.0336664	5	5	2
M22		Glycosaminoglycan metabolism_R-HSA-1630316_Reactome	0.000670646	0.0336664	120	92	5
M22		Dermatan sulfate biosynthesis_R-HSA-2022923_Reactome	0.000850547	0.0355812	11	6	2
M22		Estrogen metabolism_WP697_Wikipathways	0.00118487	0.0410855	18	7	2
M22		Cross-presentation of particulate exogenous antigens (phagosomes)_R-HSA-1236973_Reactome	0.00157201	0.0410855	8	8	2
M22		Aryl Hydrocarbon Receptor Pathway_WP2873_Wikipathways	0.00165955	0.0410855	46	31	3
M22		Ovarian steroidogenesis - Homo sapiens (human)_path:hsa04913_KEGG	0.00182123	0.0410855	50	32	3
M16		Lysosome - Homo sapiens (human)_path:hsa04142_KEGG	2.45e-15	5.7e-13	123	119	19
M16		Neutrophil degranulation_R-HSA-6798695_Reactome	2.81e-15	5.7e-13	484	461	33
M16		Innate Immune System_R-HSA-168249_Reactome	1.48e-12	2.01e-10	1276	1006	44
M16		Immune System_R-HSA-168256_Reactome	3.7e-11	3.76e-09	1904	1537	53
M16		Other glycan degradation - Homo sapiens (human)_path:hsa00511_KEGG	9.34e-10	7.59e-08	18	16	7
M16		Glycosphingolipid metabolism_R-HSA-1660662_Reactome	4.4e-07	2.98e-05	46	35	7
M16		Sphingolipid metabolism_R-HSA-428157_Reactome	8.13e-07	4.72e-05	90	74	9
M16		Macrophage markers_WP3936_Wikipathways	2.48e-06	0.000125618	9	8	4
M16		MHC class II antigen presentation_R-HSA-2132295_Reactome	0.000123855	0.00558725	59	56	6
M16		Metabolism of Angiotensinogen to Angiotensins_R-HSA-2022377_Reactome	0.000300936	0.012218	17	10	3
M43		Canonical and Non-canonical Notch signaling_WP3845_Wikipathways	0.000554109	0.0116363	27	22	2
M43		Notch Signaling Pathway_WP268_Wikipathways	0.00183981	0.0129683	45	40	2
M43		Notch signaling pathway - Homo sapiens (human)_path:hsa04330_KEGG	0.00222303	0.0129683	48	44	2
M43		Innate Immune System_R-HSA-168249_Reactome	0.0033934	0.0129683	1276	1006	6
M43		Notch_Pathway_Notch_NetPath	0.00345398	0.0129683	60	55	2
M43		Notch Signaling Pathway_WP61_Wikipathways	0.00370523	0.0129683	61	57	2
M43		Notch_None_INOH	0.00633504	0.0190051	78	75	2
M43		Neurotrophin signaling pathway - Homo sapiens (human)_path:hsa04722_KEGG	0.0130179	0.0341719	121	109	2
M43		Regulation of toll-like receptor signaling pathway_WP1449_Wikipathways	0.0146559	0.0341972	143	116	2
M43		Toll-Like Receptors Cascades_R-HSA-168898_Reactome	0.0220413	0.0462867	153	144	2
M33		Innate Immune System_R-HSA-168249_Reactome	3.85e-05	0.00204028	1276	1006	11
M33		Neutrophil degranulation_R-HSA-6798695_Reactome	0.000207025	0.00548617	484	461	7
M33		Immune System_R-HSA-168256_Reactome	0.000406586	0.00718303	1904	1537	12
M33		Tuberculosis - Homo sapiens (human)_path:hsa05152_KEGG	0.000691612	0.00916386	178	147	4
M33		Lysosome - Homo sapiens (human)_path:hsa04142_KEGG	0.00432365	0.0319024	123	119	3
M33		Nucleotide-binding Oligomerization Domain (NOD) pathway_WP1433_Wikipathways	0.00499812	0.0319024	41	38	2
M33		Heparan sulfate/heparin (HS-GAG) metabolism_R-HSA-1638091_Reactome	0.00499812	0.0319024	54	38	2
M33		Microglia Pathogen Phagocytosis Pathway_WP3937_Wikipathways	0.00525924	0.0319024	40	39	2
M33		Phagosome - Homo sapiens (human)_path:hsa04145_KEGG	0.00541739	0.0319024	153	129	3
M33		Toll-Like Receptors Cascades_R-HSA-168898_Reactome	0.00734695	0.0389388	153	144	3
M47	Neutrophil-SM	Glycolysis / Gluconeogenesis - Homo sapiens (human)_path:hsa00010_KEGG	0.00338993	0.0278893	67	51	2
M47	Neutrophil-SM	Semaphorin interactions_R-HSA-373755_Reactome	0.00513034	0.0278893	67	63	2
M47	Neutrophil-SM	Signaling events mediated by VEGFR1 and VEGFR2_vegfr1_2_pathway_PID	0.00578478	0.0278893	68	67	2
M47	Neutrophil-SM	Neutrophil degranulation_R-HSA-6798695_Reactome	0.00681317	0.0278893	484	461	4
M47	Neutrophil-SM	Metabolism of carbohydrates_R-HSA-71387_Reactome	0.00697232	0.0278893	285	234	3
M47	Neutrophil-SM	Alcoholism - Homo sapiens (human)_path:hsa05034_KEGG	0.0147644	0.0435895	180	109	2
M47	Neutrophil-SM	Immunoregulatory interactions between a Lymphoid and a non-Lymphoid cell_R-HSA-198933_Reactome	0.0158096	0.0435895	200	113	2
M47	Neutrophil-SM	Lysosome - Homo sapiens (human)_path:hsa04142_KEGG	0.0174358	0.0435895	123	119	2
M36	Neutrophil-SM	Hydroxycarboxylic acid-binding receptors_R-HSA-3296197_Reactome	1.07e-05	0.000586939	3	3	2
M36	Neutrophil-SM	GPCR ligand binding_R-HSA-500792_Reactome	6.05e-05	0.00166276	457	231	5
M36	Neutrophil-SM	NF-kappa B signaling pathway - Homo sapiens (human)_path:hsa04064_KEGG	0.000530914	0.00822884	93	84	3
M36	Neutrophil-SM	GPCR downstream signaling_R-HSA-388396_Reactome	0.000598461	0.00822884	1018	377	5
M36	Neutrophil-SM	TLR ECSIT MEKK1 JNK_None_INOH	0.000958346	0.00878484	27	24	2
M36	Neutrophil-SM	Interleukin-6 family signaling_R-HSA-6783589_Reactome	0.000958346	0.00878484	27	24	2
M36	Neutrophil-SM	Photodynamic therapy-induced NF-kB survival signaling_WP3617_Wikipathways	0.00140166	0.0110114	35	29	2
M36	Neutrophil-SM	IL23-mediated signaling events_il23pathway_PID	0.00160166	0.0110114	37	31	2
M36	Neutrophil-SM	Type II interferon signaling (IFNG)_WP619_Wikipathways	0.00181449	0.0110885	37	33	2
M36	Neutrophil-SM	G alpha (i) signalling events_R-HSA-418594_Reactome	0.00210005	0.0113912	246	135	3
M8	Neutrophil-SM	Innate Immune System_R-HSA-168249_Reactome	3.23e-15	3.8e-12	1276	1006	78
M8	Neutrophil-SM	Neutrophil degranulation_R-HSA-6798695_Reactome	8.58e-13	5.04e-10	484	461	46
M8	Neutrophil-SM	Immune System_R-HSA-168256_Reactome	5.23e-12	2.05e-09	1904	1537	94
M8	Neutrophil-SM	JAK STAT MolecularVariation 2_None_INOH	3.86e-09	1.13e-06	50	43	12
M8	Neutrophil-SM	Glucocorticoid Receptor Pathway_WP2880_Wikipathways	2.2e-07	5.17e-05	70	60	12
M8	Neutrophil-SM	JAK STAT MolecularVariation 1_None_INOH	3.21e-07	6.29e-05	98	62	12
M8	Neutrophil-SM	IL6_Pathway_IL6_NetPath	2.35e-06	0.000393747	75	74	12
M8	Neutrophil-SM	EGF-EGFR Signaling Pathway_WP437_Wikipathways	3.46e-06	0.000507862	162	150	17
M8	Neutrophil-SM	Leishmaniasis - Homo sapiens (human)_path:hsa05140_KEGG	5.49e-06	0.000717221	72	67	11
M8	Neutrophil-SM	Cellular Senescence_R-HSA-2559583_Reactome	6.62e-06	0.000778051	187	141	16
M39	Neutrophil-SM	Dimerization of procaspase-8_R-HSA-69416_Reactome	0.000193853	0.0018416	11	11	2
M39	Neutrophil-SM	Regulation by c-FLIP_R-HSA-3371378_Reactome	0.000193853	0.0018416	11	11	2
M39	Neutrophil-SM	CASP8 activity is inhibited_R-HSA-5218900_Reactome	0.000193853	0.0018416	11	11	2
M39	Neutrophil-SM	Regulation of necroptotic cell death_R-HSA-5675482_Reactome	0.000193853	0.0018416	11	11	2
M39	Neutrophil-SM	RIPK1-mediated regulated necrosis_R-HSA-5213460_Reactome	0.000420524	0.00258425	16	16	2
M39	Neutrophil-SM	Regulated Necrosis_R-HSA-5218859_Reactome	0.000420524	0.00258425	16	16	2
M39	Neutrophil-SM	Ligand-dependent caspase activation_R-HSA-140534_Reactome	0.000476046	0.00258425	17	17	2
M39	Neutrophil-SM	Caspase activation via extrinsic apoptotic signalling pathway_R-HSA-5357769_Reactome	0.0011259	0.00457684	28	26	2
M39	Neutrophil-SM	Apoptosis_R-HSA-109581_Reactome	0.00122747	0.00457684	120	112	3
M39	Neutrophil-SM	Measles - Homo sapiens (human)_path:hsa05162_KEGG	0.00129188	0.00457684	135	114	3
M35		Neutrophil degranulation_R-HSA-6798695_Reactome	4.82e-26	1.3e-24	484	461	23
M35		Innate Immune System_R-HSA-168249_Reactome	7.41e-20	1e-18	1276	1006	24
M35		Antimicrobial peptides_R-HSA-6803157_Reactome	6.34e-19	5.7e-18	100	32	10
M35		Immune System_R-HSA-168256_Reactome	1.66e-15	1.12e-14	1904	1537	24
M35		Extracellular matrix organization_R-HSA-1474244_Reactome	1.92e-06	1.04e-05	289	206	7
M35		Collagen degradation_R-HSA-1442490_Reactome	3.17e-05	0.000142441	36	21	3
M35		Metal sequestration by antimicrobial proteins_R-HSA-6799990_Reactome	5.26e-05	0.000159727	6	4	2
M35		Alpha-defensins_R-HSA-1462054_Reactome	5.26e-05	0.000159727	10	4	2
M35		Degradation of the extracellular matrix_R-HSA-1474228_Reactome	5.32e-05	0.000159727	105	70	4
M35		Fibronectin matrix formation_R-HSA-1566977_Reactome	0.000130993	0.000353682	6	6	2
M52		Asthma - Homo sapiens (human)_path:hsa05310_KEGG	0.000382842	0.00256473	30	23	2
M52		fc epsilon receptor i signaling in mast cells_fcer1pathway_BioCarta	0.00056994	0.00256473	29	28	2
M52		Fc Epsilon Receptor I Signaling in Mast Cells_SMP00358_SMPDB	0.000997699	0.0029931	42	37	2
M52		Fc-epsilon receptor I signaling in mast cells_fcer1pathway_PID	0.00252292	0.00500818	62	59	2
M52		Fc epsilon RI signaling pathway - Homo sapiens (human)_path:hsa04664_KEGG	0.00278232	0.00500818	69	62	2
M52		Sphingolipid signaling pathway - Homo sapiens (human)_path:hsa04071_KEGG	0.00882299	0.0129554	120	112	2
M52		Phospholipase D signaling pathway - Homo sapiens (human)_path:hsa04072_KEGG	0.0100764	0.0129554	143	120	2
M52		Transcriptional misregulation in cancer - Homo sapiens (human)_path:hsa05202_KEGG	0.0139066	0.0156449	179	142	2
M28		Eicosanoid ligand-binding receptors_R-HSA-391903_Reactome	4.85e-05	0.00378293	15	14	3
M28		Phase 2 - plateau phase_R-HSA-5576893_Reactome	0.000107117	0.00417755	28	18	3
M28		GPCR ligand binding_R-HSA-500792_Reactome	0.000191828	0.00448598	457	231	7
M28		Class A/1 (Rhodopsin-like receptors)_R-HSA-373076_Reactome	0.00023005	0.00448598	327	167	6
M28		Neural Crest Differentiation_WP2064_Wikipathways	0.000288169	0.00449544	101	61	4
M28		Phase 0 - rapid depolarisation_R-HSA-5576892_Reactome	0.000509707	0.0064149	47	30	3
M28		Linoleate metabolism_Linoleate metabolism_EHMN	0.00061809	0.0064149	73	32	3
M28		G alpha (i) signalling events_R-HSA-418594_Reactome	0.000693485	0.0064149	246	135	5
M28		Tryptophan metabolism_WP465_Wikipathways	0.000740181	0.0064149	46	34	3
M28		GPCR Dopamine D1like receptor_None_INOH	0.000876642	0.0068378	50	36	3
M30		Erythrocytes take up oxygen and release carbon dioxide_R-HSA-1247673_Reactome	1.64e-10	1.54e-08	9	9	5
M30		Erythrocytes take up carbon dioxide and release oxygen_R-HSA-1237044_Reactome	1.65e-09	3.88e-08	13	13	5
M30		O2/CO2 exchange in erythrocytes_R-HSA-1480926_Reactome	1.65e-09	3.88e-08	13	13	5
M30		hemoglobins chaperone_ahsppathway_BioCarta	1.65e-09	3.88e-08	13	13	5
M30		Scavenging of heme from plasma_R-HSA-2168880_Reactome	6.62e-06	0.000124515	12	9	3
M30		Malaria - Homo sapiens (human)_path:hsa05144_KEGG	4.3e-05	0.000674345	49	45	4
M30		African trypanosomiasis - Homo sapiens (human)_path:hsa05143_KEGG	0.000270926	0.00352625	34	29	3
M30		Binding and Uptake of Ligands by Scavenger Receptors_R-HSA-2173782_Reactome	0.000300106	0.00352625	40	30	3
M30		Glycine, serine, alanine and threonine metabolism_Glycine, serine, alanine and threonine metabolism_EHMN	0.00277507	0.0257724	78	64	3
M30		Porphyrin metabolism_Porphyrin metabolism_EHMN	0.00279217	0.0257724	34	18	2
M18		Platelet activation, signaling and aggregation_R-HSA-76002_Reactome	2.03e-21	8.02e-19	281	236	28
M18		Hemostasis_R-HSA-109582_Reactome	3.21e-21	8.02e-19	684	499	37
M18		Platelet degranulation _R-HSA-114608_Reactome	3.57e-15	5.94e-13	131	110	17
M18		Response to elevated platelet cytosolic Ca2+_R-HSA-76005_Reactome	6.63e-15	8.27e-13	136	114	17
M18		Platelet activation - Homo sapiens (human)_path:hsa04611_KEGG	2e-10	2e-08	122	108	13
M18		Formation of Fibrin Clot (Clotting Cascade)_R-HSA-140877_Reactome	2.73e-10	2.27e-08	39	26	8
M18		Platelet Aggregation Inhibitor Pathway, Pharmacodynamics_PA154444041_PharmGKB	4.43e-10	3.16e-08	49	40	9
M18		Platelet Aggregation (Plug Formation)_R-HSA-76009_Reactome	7.29e-10	4.55e-08	37	29	8
M18		Smooth Muscle Contraction_R-HSA-445355_Reactome	3.21e-08	1.78e-06	35	30	7
M18		Platelet Adhesion to exposed collagen_R-HSA-75892_Reactome	2.03e-07	1.01e-05	13	13	5
M27		Acetylcholine Neurotransmitter Release Cycle_R-HSA-264642_Reactome	2.09e-05	0.00159497	17	11	3
M27		Serotonin Neurotransmitter Release Cycle_R-HSA-181429_Reactome	4.56e-05	0.00159497	18	14	3
M27		Norepinephrine Neurotransmitter Release Cycle_R-HSA-181430_Reactome	4.56e-05	0.00159497	18	14	3
M27		Glutamate Neurotransmitter Release Cycle_R-HSA-210500_Reactome	0.000100681	0.0025016	24	18	3
M27		Dopamine Neurotransmitter Release Cycle_R-HSA-212676_Reactome	0.000119124	0.0025016	23	19	3
M27		Neurotransmitter Release Cycle_R-HSA-112310_Reactome	0.000759151	0.0132851	51	35	3
M27		Butyrophilin (BTN) family interactions_R-HSA-8851680_Reactome	0.00115063	0.0172595	12	10	2
M15		IL12-mediated signaling events_il12_2pathway_PID	4.28e-09	2.28e-06	61	56	10
M15		Natural killer cell mediated cytotoxicity - Homo sapiens (human)_path:hsa04650_KEGG	1.8e-08	4.78e-06	130	103	12
M15		Development and heterogeneity of the ILC family_WP3893_Wikipathways	3.09e-07	5.49e-05	32	21	6
M15		Downstream signaling in na&#xef;ve CD8+ T cells_cd8tcrdownstreampathway_PID	6.29e-06	0.000836158	66	51	7
M15		Signaling by GPCR_R-HSA-372790_Reactome	5.84e-05	0.00621191	1294	585	21
M15		Graft-versus-host disease - Homo sapiens (human)_path:hsa05332_KEGG	0.000116301	0.010312	40	35	5
M15		Immunoregulatory interactions between a Lymphoid and a non-Lymphoid cell_R-HSA-198933_Reactome	0.00017971	0.0127278	200	113	8
M15		ras-independent pathway in nk cell-mediated cytotoxicity_nkcellspathway_BioCarta	0.000222071	0.0127278	22	22	4
M15		DAP12 signaling_R-HSA-2424491_Reactome	0.000234681	0.0127278	307	255	12
M15		Allograft Rejection_WP2328_Wikipathways	0.000239244	0.0127278	80	63	6
M46		O-glycosylation of TSR domain-containing proteins_R-HSA-5173214_Reactome	0.000451767	0.00299954	39	23	2
M46		Immunoregulatory interactions between a Lymphoid and a non-Lymphoid cell_R-HSA-198933_Reactome	0.000461467	0.00299954	200	113	3
M46		O-linked glycosylation_R-HSA-5173105_Reactome	0.00513404	0.0222475	116	78	2
M46		Metapathway biotransformation_WP702_Wikipathways	0.00737893	0.0228931	177	94	2
M46		Natural killer cell mediated cytotoxicity - Homo sapiens (human)_path:hsa04650_KEGG	0.00880505	0.0228931	130	103	2
M4		mRNA Processing_WP411_Wikipathways	1.08e-10	8.26e-08	127	125	22
M4		Processing of Capped Intron-Containing Pre-mRNA_R-HSA-72203_Reactome	2.39e-06	0.000918996	242	231	23
M4		Spliceosome - Homo sapiens (human)_path:hsa03040_KEGG	2.1e-05	0.00537519	134	128	15
M4		mRNA Splicing_R-HSA-72172_Reactome	2.88e-05	0.00553204	188	180	18
M4		mRNA Splicing - Major Pathway_R-HSA-72163_Reactome	5.57e-05	0.00856177	180	172	17
M37		Kinesins_R-HSA-983189_Reactome	0.00129585	0.0233253	43	36	2
M37		COPI-dependent Golgi-to-ER retrograde traffic_R-HSA-6811434_Reactome	0.0053766	0.0292338	82	74	2
M37		Membrane Trafficking_R-HSA-199991_Reactome	0.00663182	0.0292338	575	529	4
M37		Vesicle-mediated transport_R-HSA-5653656_Reactome	0.00795581	0.0292338	612	557	4
M37		Insulin resistance - Homo sapiens (human)_path:hsa04931_KEGG	0.0089067	0.0292338	109	96	2
M37		Golgi-to-ER retrograde transport_R-HSA-8856688_Reactome	0.0100092	0.0292338	110	102	2
M37		Factors involved in megakaryocyte development and platelet production_R-HSA-983231_Reactome	0.0113687	0.0292338	131	109	2
M37		Non-alcoholic fatty liver disease (NAFLD) - Homo sapiens (human)_path:hsa04932_KEGG	0.0168451	0.0379016	151	134	2
M23		Post-transcriptional silencing by small RNAs_R-HSA-426496_Reactome	0.000376089	0.029175	7	7	2
M23		Integration of provirus_R-HSA-162592_Reactome	0.000641209	0.029175	10	9	2
M23		Early Phase of HIV Life Cycle_R-HSA-162594_Reactome	0.00159885	0.0422373	15	14	2
M23		Pre-NOTCH Transcription and Translation_R-HSA-1912408_Reactome	0.00209691	0.0422373	18	16	2
M23		Deubiquitination_R-HSA-5688426_Reactome	0.00338017	0.0422373	296	238	5
M23		Meiotic synapsis_R-HSA-1221632_Reactome	0.00397108	0.0422373	46	22	2
M23		Striated Muscle Contraction_R-HSA-390522_Reactome	0.00433745	0.0422373	35	23	2
M23		TP53 Regulates Metabolic Genes_R-HSA-5628897_Reactome	0.00486	0.0422373	85	80	3
M23		Metalloprotease DUBs_R-HSA-5689901_Reactome	0.00511531	0.0422373	37	25	2
M23		Signaling events mediated by HDAC Class III_hdac_classiii_pathway_PID	0.00552653	0.0422373	40	26	2
M10		Generic Transcription Pathway_R-HSA-212436_Reactome	1.57e-13	6.22e-11	847	765	50
M10		Gene Expression_R-HSA-74160_Reactome	2.98e-10	5.91e-08	1710	1539	68
M10		Intraflagellar transport_R-HSA-5620924_Reactome	0.000169676	0.0224538	41	40	6
M10		Cilium Assembly_R-HSA-5617833_Reactome	0.000426947	0.0423745	188	181	12
M21	Lymphocyte-SM	POU5F1 (OCT4), SOX2, NANOG activate genes related to proliferation_R-HSA-2892247_Reactome	0.000510627	0.0377864	12	6	2
M13	Lymphocyte-SM	Cytokine-cytokine receptor interaction - Homo sapiens (human)_path:hsa04060_KEGG	4.63e-07	0.000253629	264	177	15
M13	Lymphocyte-SM	Repression of WNT target genes_R-HSA-4641265_Reactome	2.78e-06	0.000565376	14	14	5
M13	Lymphocyte-SM	Binding of TCF/LEF:CTNNB1 to target gene promoters_R-HSA-4411364_Reactome	3.1e-06	0.000565376	7	7	4
M13	Lymphocyte-SM	Hair Follicle Development- Induction (Part 1 of 3)_WP2804_Wikipathways	1.38e-05	0.00174301	42	31	6
M13	Lymphocyte-SM	TNFR2 non-canonical NF-kB pathway_R-HSA-5668541_Reactome	1.59e-05	0.00174301	50	47	7
M13	Lymphocyte-SM	TNFs bind their physiological receptors_R-HSA-5669034_Reactome	9.33e-05	0.00780515	29	27	5
M13	Lymphocyte-SM	Regulation of nuclear beta catenin signaling and target gene transcription_betacatenin_nuc_pathway_PID	9.97e-05	0.00780515	81	62	7
M13	Lymphocyte-SM	Wnt Signaling Pathway Netpath_WP363_Wikipathways	0.000159392	0.0100459	51	47	6
M13	Lymphocyte-SM	Ca2+ pathway_R-HSA-4086398_Reactome	0.000179541	0.0100459	55	48	6
M13	Lymphocyte-SM	Wnt-beta-catenin Signaling Pathway in Leukemia_WP3658_Wikipathways	0.000183393	0.0100459	20	17	4
M51	Lymphocyte-SM	Cytoplasmic Ribosomal Proteins_WP477_Wikipathways	4.97e-13	3.82e-12	88	85	7
M51	Lymphocyte-SM	Peptide chain elongation_R-HSA-156902_Reactome	5.89e-13	3.82e-12	96	87	7
M51	Lymphocyte-SM	Selenocysteine synthesis_R-HSA-2408557_Reactome	6.94e-13	3.82e-12	98	89	7
M51	Lymphocyte-SM	Eukaryotic Translation Termination_R-HSA-72764_Reactome	7.52e-13	3.82e-12	99	90	7
M51	Lymphocyte-SM	Eukaryotic Translation Elongation_R-HSA-156842_Reactome	8.14e-13	3.82e-12	101	91	7
M51	Lymphocyte-SM	Nonsense Mediated Decay (NMD) independent of the Exon Junction Complex (EJC)_R-HSA-975956_Reactome	8.81e-13	3.82e-12	101	92	7
M51	Lymphocyte-SM	Formation of a pool of free 40S subunits_R-HSA-72689_Reactome	1.49e-12	5.55e-12	109	99	7
M51	Lymphocyte-SM	Nonsense-Mediated Decay (NMD)_R-HSA-927802_Reactome	1.99e-12	5.74e-12	113	103	7
M51	Lymphocyte-SM	Nonsense Mediated Decay (NMD) enhanced by the Exon Junction Complex (EJC)_R-HSA-975957_Reactome	1.99e-12	5.74e-12	113	103	7
M51	Lymphocyte-SM	L13a-mediated translational silencing of Ceruloplasmin expression_R-HSA-156827_Reactome	2.98e-12	6.31e-12	119	109	7
M17	Lymphocyte-SM	BCR_Pathway_BCR_NetPath	4.21e-12	8.25e-10	129	119	15
M17	Lymphocyte-SM	B cell receptor signaling pathway - Homo sapiens (human)_path:hsa04662_KEGG	8.64e-08	8.46e-06	72	70	9
M17	Lymphocyte-SM	B Cell Receptor Signaling Pathway_WP23_Wikipathways	1.03e-06	5.03e-05	98	93	9
M17	Lymphocyte-SM	B Cell Receptor Signaling Pathway_WP3884_Wikipathways	1.03e-06	5.03e-05	98	93	9
M17	Lymphocyte-SM	BCR signaling pathway_bcr_5pathway_PID	1.04e-05	0.000406394	68	67	7
M17	Lymphocyte-SM	CD22 mediated BCR regulation_R-HSA-5690714_Reactome	1.43e-05	0.000466945	68	5	3
M17	Lymphocyte-SM	Primary immunodeficiency - Homo sapiens (human)_path:hsa05340_KEGG	2.8e-05	0.000686189	36	32	5
M17	Lymphocyte-SM	Antigen activates B Cell Receptor (BCR) leading to generation of second messengers_R-HSA-983695_Reactome	2.8e-05	0.000686189	96	32	5
M17	Lymphocyte-SM	Hematopoietic cell lineage - Homo sapiens (human)_path:hsa04640_KEGG	3.94e-05	0.000857776	96	82	7
M17	Lymphocyte-SM	Intestinal immune network for IgA production - Homo sapiens (human)_path:hsa04672_KEGG	8.51e-05	0.00165166	47	40	5
M7	Lymphocyte-SM	Oxidative phosphorylation - Homo sapiens (human)_path:hsa00190_KEGG	1.41e-20	1.03e-17	133	107	28
M7	Lymphocyte-SM	Electron Transport Chain_WP111_Wikipathways	1.7e-18	6.17e-16	103	86	24
M7	Lymphocyte-SM	Respiratory electron transport, ATP synthesis by chemiosmotic coupling, and heat production by uncoupling proteins._R-HSA-163200_Reactome	5.7e-18	1.38e-15	123	110	26
M7	Lymphocyte-SM	Huntington,s disease - Homo sapiens (human)_path:hsa05016_KEGG	8.1e-18	1.47e-15	193	169	31
M7	Lymphocyte-SM	Parkinson,s disease - Homo sapiens (human)_path:hsa05012_KEGG	1.4e-16	2.03e-14	142	113	25
M7	Lymphocyte-SM	The citric acid (TCA) cycle and respiratory electron transport_R-HSA-1428517_Reactome	3.12e-16	3.78e-14	167	152	28
M7	Lymphocyte-SM	Respiratory electron transport_R-HSA-611105_Reactome	1.05e-15	1.1e-13	100	90	22
M7	Lymphocyte-SM	Alzheimer,s disease - Homo sapiens (human)_path:hsa05010_KEGG	1.76e-14	1.6e-12	171	150	26
M7	Lymphocyte-SM	Non-alcoholic fatty liver disease (NAFLD) - Homo sapiens (human)_path:hsa04932_KEGG	8.88e-14	7.18e-12	151	134	24
M7	Lymphocyte-SM	Cardiac muscle contraction - Homo sapiens (human)_path:hsa04260_KEGG	5.07e-10	3.69e-08	78	51	13
M2	Lymphocyte-SM	Translation_R-HSA-72766_Reactome	2.27e-69	3.96e-66	167	155	99
M2	Lymphocyte-SM	Ribosome - Homo sapiens (human)_path:hsa03010_KEGG	2.85e-68	2.49e-65	153	129	90
M2	Lymphocyte-SM	SRP-dependent cotranslational protein targeting to membrane_R-HSA-1799339_Reactome	5.13e-62	2.98e-59	119	109	79
M2	Lymphocyte-SM	Formation of a pool of free 40S subunits_R-HSA-72689_Reactome	9.17e-60	4e-57	109	99	74
M2	Lymphocyte-SM	L13a-mediated translational silencing of Ceruloplasmin expression_R-HSA-156827_Reactome	4.8e-59	1.4e-56	119	109	77
M2	Lymphocyte-SM	3, -UTR-mediated translational regulation_R-HSA-157279_Reactome	4.8e-59	1.4e-56	119	109	77
M2	Lymphocyte-SM	GTP hydrolysis and joining of the 60S ribosomal subunit_R-HSA-72706_Reactome	1.48e-58	3.69e-56	120	110	77
M2	Lymphocyte-SM	Cap-dependent Translation Initiation_R-HSA-72737_Reactome	3.86e-58	7.48e-56	127	117	79
M2	Lymphocyte-SM	Eukaryotic Translation Initiation_R-HSA-72613_Reactome	3.86e-58	7.48e-56	127	117	79
M2	Lymphocyte-SM	Eukaryotic Translation Elongation_R-HSA-156842_Reactome	1.76e-56	3.07e-54	101	91	69
M41	Lymphocyte-SM	Coregulation of Androgen receptor activity_ar_pathway_PID	0.00130082	0.0127548	61	57	2
M41	Lymphocyte-SM	SUMOylation of DNA damage response and repair proteins_R-HSA-3108214_Reactome	0.00224133	0.0127548	76	75	2
M41	Lymphocyte-SM	SUMO E3 ligases SUMOylate target proteins_R-HSA-3108232_Reactome	0.0032104	0.0127548	95	90	2
M41	Lymphocyte-SM	SUMOylation_R-HSA-2990846_Reactome	0.00364424	0.0127548	101	96	2
M41	Lymphocyte-SM	PDGFR-beta signaling pathway_pdgfrbpathway_PID	0.00582184	0.0163011	126	122	2
M41	Lymphocyte-SM	Integrated Pancreatic Cancer Pathway_WP2377_Wikipathways	0.00846826	0.0176058	170	148	2
M41	Lymphocyte-SM	MAPK Signaling Pathway_WP382_Wikipathways	0.0088029	0.0176058	168	151	2
M41	Lymphocyte-SM	MAPK signaling pathway - Homo sapiens (human)_path:hsa04010_KEGG	0.0162587	0.026458	255	208	2
M41	Lymphocyte-SM	VEGFA-VEGFR2 Signaling Pathway_WP3888_Wikipathways	0.0170087	0.026458	236	213	2
M6	Lymphocyte-SM	mRNA Splicing_R-HSA-72172_Reactome	2.42e-06	0.00198661	188	180	19
M6	Lymphocyte-SM	mRNA Splicing - Major Pathway_R-HSA-72163_Reactome	5.07e-06	0.00198661	180	172	18
M6	Lymphocyte-SM	mRNA Processing_WP411_Wikipathways	5.95e-06	0.00198661	127	125	15
M6	Lymphocyte-SM	Processing of Capped Intron-Containing Pre-mRNA_R-HSA-72203_Reactome	2.65e-05	0.0066275	242	231	20
M6	Lymphocyte-SM	Signaling events mediated by HDAC Class I_hdac_classi_pathway_PID	3.86e-05	0.00774041	57	55	9
M6	Lymphocyte-SM	Mitochondrial translation elongation_R-HSA-5389840_Reactome	0.000255513	0.032003	87	85	10
M6	Lymphocyte-SM	Mitochondrial translation termination_R-HSA-5419276_Reactome	0.000255513	0.032003	87	85	10
M6	Lymphocyte-SM	Mitochondrial translation initiation_R-HSA-5368286_Reactome	0.000255513	0.032003	87	85	10
M6	Lymphocyte-SM	Initiation of transcription and translation elongation at the HIV-1 LTR_WP3414_Wikipathways	0.000302562	0.0336852	32	31	6
M6	Lymphocyte-SM	Mitochondrial translation_R-HSA-5368287_Reactome	0.000446588	0.0447482	93	91	10
M5	Lymphocyte-SM	Gene Expression_R-HSA-74160_Reactome	3.59e-05	0.025482	1710	1539	82
M45	Lymphocyte-SM	COPI-independent Golgi-to-ER retrograde traffic_R-HSA-6811436_Reactome	0.000475838	0.00475838	28	28	2
M45	Lymphocyte-SM	Golgi-to-ER retrograde transport_R-HSA-8856688_Reactome	0.00618085	0.0309042	110	102	2
M45	Lymphocyte-SM	Intra-Golgi and retrograde Golgi-to-ER traffic_R-HSA-6811442_Reactome	0.0164946	0.049549	180	170	2
M45	Lymphocyte-SM	Membrane Trafficking_R-HSA-199991_Reactome	0.0216137	0.049549	575	529	3
M45	Lymphocyte-SM	Vesicle-mediated transport_R-HSA-5653656_Reactome	0.0247745	0.049549	612	557	3
M20	Lymphocyte-SM	Asparagine N-linked glycosylation_R-HSA-446203_Reactome	2.78e-07	7.28e-05	280	259	13
M20	Lymphocyte-SM	ER to Golgi Anterograde Transport_R-HSA-199977_Reactome	1.14e-06	0.000149769	132	125	9
M20	Lymphocyte-SM	Intra-Golgi and retrograde Golgi-to-ER traffic_R-HSA-6811442_Reactome	1.8e-06	0.000156953	180	170	10
M20	Lymphocyte-SM	Golgi-to-ER retrograde transport_R-HSA-8856688_Reactome	2.46e-06	0.000160889	110	102	8
M20	Lymphocyte-SM	COPI-mediated anterograde transport_R-HSA-6807878_Reactome	3.38e-06	0.000177282	77	75	7
M20	Lymphocyte-SM	Glycosphingolipid biosynthesis - neolactoseries_Glycosphingolipid biosynthesis - neolactoseries_EHMN	4.82e-06	0.000195145	16	14	4
M20	Lymphocyte-SM	Transport to the Golgi and subsequent modification_R-HSA-948021_Reactome	5.21e-06	0.000195145	163	150	9
M20	Lymphocyte-SM	Membrane Trafficking_R-HSA-199991_Reactome	9.02e-06	0.000295285	575	529	16
M20	Lymphocyte-SM	Glycosphingolipid biosynthesis - globoseries_Glycosphingolipid biosynthesis - globoseries_EHMN	1.12e-05	0.000327171	18	17	4
M20	Lymphocyte-SM	Vesicle-mediated transport_R-HSA-5653656_Reactome	1.72e-05	0.000430257	612	557	16
M31	Lymphocyte-SM	SREBF and miR33 in cholesterol and lipid homeostasis_WP2011_Wikipathways	2.91e-05	0.00215318	18	16	3
M31	Lymphocyte-SM	pyrimidine ribonucleosides salvage I_PWY-7193_HumanCyc	8.76e-05	0.00323955	4	4	2
M31	Lymphocyte-SM	srebp control of lipid synthesis_s1ppathway_BioCarta	0.000304202	0.00750365	7	7	2
M31	Lymphocyte-SM	Pyrimidine salvage reactions_R-HSA-73614_Reactome	0.000518945	0.00960048	10	9	2
M31	Lymphocyte-SM	Angiopoietin Like Protein 8 Regulatory Pathway_WP3915_Wikipathways	0.000853724	0.0126351	131	111	4
M31	Lymphocyte-SM	Metabolism of vitamins and cofactors_R-HSA-196854_Reactome	0.00145109	0.0157679	159	128	4
M31	Lymphocyte-SM	Vitamin digestion and absorption - Homo sapiens (human)_path:hsa04977_KEGG	0.00149156	0.0157679	24	15	2
M31	Lymphocyte-SM	Sterol Regulatory Element-Binding Proteins (SREBP) signalling_WP1982_Wikipathways	0.00182042	0.0168389	68	63	3
M31	Lymphocyte-SM	Regulation of lipid metabolism by Peroxisome proliferator-activated receptor alpha (PPARalpha)_R-HSA-400206_Reactome	0.00240552	0.0181286	20	19	2
M31	Lymphocyte-SM	Fluoropyrimidine Pathway, Pharmacokinetics_PA150653776_PharmGKB	0.00293977	0.0181286	24	21	2
M1	Lymphocyte-SM	Gene Expression_R-HSA-74160_Reactome	6.57e-21	1.2e-17	1710	1539	240
M1	Lymphocyte-SM	tRNA processing_R-HSA-72306_Reactome	4.85e-09	4.45e-06	100	99	29
M1	Lymphocyte-SM	Ribosome biogenesis in eukaryotes - Homo sapiens (human)_path:hsa03008_KEGG	3.16e-08	1.93e-05	100	72	23
M1	Lymphocyte-SM	Valine Leucine Isoleucine degradation_None_INOH	9.57e-07	0.000421282	32	31	13
M1	Lymphocyte-SM	RNA transport - Homo sapiens (human)_path:hsa03013_KEGG	1.15e-06	0.000421282	171	152	33
M1	Lymphocyte-SM	Cell Cycle_R-HSA-1640170_Reactome	1.89e-06	0.000578639	542	490	75
M1	Lymphocyte-SM	tRNA charging_TRNA-CHARGING-PWY_HumanCyc	2.36e-06	0.000609543	38	38	14
M1	Lymphocyte-SM	rRNA processing_R-HSA-72312_Reactome	2.78e-06	0.000609543	64	60	18
M1	Lymphocyte-SM	rRNA processing in the nucleus and cytosol_R-HSA-8868773_Reactome	3.33e-06	0.000609543	58	55	17
M1	Lymphocyte-SM	rRNA modification in the nucleus and cytosol_R-HSA-6790901_Reactome	3.33e-06	0.000609543	58	55	17
M48		Apoptosis_WP254_Wikipathways	0.00493197	0.0172619	85	83	2
M48		Apoptotic Signaling Pathway_WP3639_Wikipathways	0.00493197	0.0172619	85	83	2
M48		Protein processing in endoplasmic reticulum - Homo sapiens (human)_path:hsa04141_KEGG	0.0168289	0.0392675	165	157	2
M34		Cell Cycle, Mitotic_R-HSA-69278_Reactome	6.95e-15	8.41e-13	461	412	16
M34		Cell Cycle_R-HSA-1640170_Reactome	1.05e-13	6.35e-12	542	490	16
M34		Cell Cycle_WP179_Wikipathways	1.38e-11	5.56e-10	103	102	9
M34		Retinoblastoma (RB) in Cancer_WP2446_Wikipathways	1.44e-10	4.36e-09	89	86	8
M34		Resolution of Sister Chromatid Cohesion_R-HSA-2500257_Reactome	4.92e-10	1.19e-08	102	100	8
M34		Mitotic Prometaphase_R-HSA-68877_Reactome	9.86e-10	1.99e-08	111	109	8
M34		Cell cycle - Homo sapiens (human)_path:hsa04110_KEGG	2.77e-09	4.79e-08	124	124	8
M34		Cell Cycle Checkpoints_R-HSA-69620_Reactome	4.29e-09	6.49e-08	155	131	8
M34		M Phase_R-HSA-68886_Reactome	1.24e-08	1.67e-07	262	218	9
M34		Separation of Sister Chromatids_R-HSA-2467813_Reactome	5.94e-08	7.19e-07	121	119	7
M42	HbA1c SM	HDMs demethylate histones_R-HSA-3214842_Reactome	8.72e-06	6.1e-05	51	26	3
M42	HbA1c SM	Chromatin organization_R-HSA-4839726_Reactome	0.000308604	0.000720075	272	214	4
M42	HbA1c SM	Chromatin modifying enzymes_R-HSA-3247509_Reactome	0.000308604	0.000720075	272	214	4
M19	HbA1c SM	Diseases of signal transduction_R-HSA-5663202_Reactome	5.65e-07	0.000223993	247	219	12
M19	HbA1c SM	EGF-EGFR Signaling Pathway_WP437_Wikipathways	9.03e-07	0.000223993	162	150	10
M19	HbA1c SM	Constitutive Signaling by AKT1 E17K in Cancer_R-HSA-5674400_Reactome	2.5e-06	0.00041271	25	25	5
M19	HbA1c SM	Disease_R-HSA-1643685_Reactome	1.29e-05	0.00160101	506	458	15
M19	HbA1c SM	MicroRNAs in cancer - Homo sapiens (human)_path:hsa05206_KEGG	3.49e-05	0.00269622	296	139	8
M19	HbA1c SM	PIP3 activates AKT signaling_R-HSA-1257604_Reactome	4.07e-05	0.00269622	125	104	7
M19	HbA1c SM	PI3K/AKT Signaling in Cancer_R-HSA-2219528_Reactome	4.14e-05	0.00269622	90	71	6
M19	HbA1c SM	PI3K/AKT activation_R-HSA-198203_Reactome	4.61e-05	0.00269622	128	106	7
M19	HbA1c SM	GAB1 signalosome_R-HSA-180292_Reactome	4.89e-05	0.00269622	128	107	7
M19	HbA1c SM	Role of LAT2/NTAL/LAB on calcium mobilization_R-HSA-2730905_Reactome	5.84e-05	0.00289734	208	110	7
M26	HbA1c SM	Signaling by Rho GTPases_R-HSA-194315_Reactome	2.95e-05	0.00519421	426	359	10
M26	HbA1c SM	TGF-Core_None_Signalink	4.37e-05	0.00519421	42	35	4
M26	HbA1c SM	RHO GTPase Effectors_R-HSA-195258_Reactome	5.82e-05	0.00519421	295	240	8
M26	HbA1c SM	Signal Transduction_R-HSA-162582_Reactome	9.83e-05	0.00519421	2498	1604	21
M26	HbA1c SM	Demo complete_WP3418_Wikipathways	0.000191041	0.00519421	6	4	2
M26	HbA1c SM	TGFBR1 KD Mutants in Cancer_R-HSA-3656532_Reactome	0.000191041	0.00519421	4	4	2
M26	HbA1c SM	Loss of Function of TGFBR1 in Cancer_R-HSA-3656534_Reactome	0.000191041	0.00519421	4	4	2
M26	HbA1c SM	TGFBR2 Kinase Domain Mutants in Cancer_R-HSA-3645790_Reactome	0.000191041	0.00519421	4	4	2
M26	HbA1c SM	Loss of Function of TGFBR2 in Cancer_R-HSA-3642278_Reactome	0.000191041	0.00519421	4	4	2
M26	HbA1c SM	T cell receptor signaling pathway - Homo sapiens (human)_path:hsa04660_KEGG	0.00020777	0.00519421	104	96	5
M24	HbA1c SM	miR-targeted genes in muscle cell - TarBase_WP2005_Wikipathways	0.000112321	0.0156126	398	314	9
M24	HbA1c SM	miR-targeted genes in lymphocytes - TarBase_WP2004_Wikipathways	0.000606739	0.0421684	486	394	9
M24	HbA1c SM	miR-targeted genes in epithelium - TarBase_WP2002_Wikipathways	0.000917513	0.0425114	330	256	7
M3	HbA1c SM	Gene Expression_R-HSA-74160_Reactome	2.41e-08	2.78e-05	1710	1539	156
M3	HbA1c SM	Generic Transcription Pathway_R-HSA-212436_Reactome	3.62e-08	2.78e-05	847	765	91
M3	HbA1c SM	Establishment of Sister Chromatid Cohesion_R-HSA-2468052_Reactome	1.61e-06	0.00082538	11	11	7
M3	HbA1c SM	Mitotic Prometaphase_R-HSA-68877_Reactome	1.02e-05	0.00391284	111	109	21
M3	HbA1c SM	Cohesin Loading onto Chromatin_R-HSA-2470946_Reactome	1.54e-05	0.00424241	10	10	6
M3	HbA1c SM	Mitotic Anaphase_R-HSA-68882_Reactome	1.7e-05	0.00424241	132	130	23
M3	HbA1c SM	Mitotic Metaphase and Anaphase_R-HSA-2555396_Reactome	1.93e-05	0.00424241	133	131	23
M3	HbA1c SM	M Phase_R-HSA-68886_Reactome	2.38e-05	0.00456765	262	218	32
M3	HbA1c SM	Resolution of Sister Chromatid Cohesion_R-HSA-2500257_Reactome	3.27e-05	0.00559645	102	100	19
M3	HbA1c SM	Separation of Sister Chromatids_R-HSA-2467813_Reactome	4.08e-05	0.00627115	121	119	21
M12	HbA1c SM	Pathways Affected in Adenoid Cystic Carcinoma_WP3651_Wikipathways	6.46e-07	0.000505095	63	55	9
M50	HbA1c SM	O-linked glycosylation_R-HSA-5173105_Reactome	0.00365983	0.0357821	116	78	2
M50	HbA1c SM	Ectoderm Differentiation_WP2858_Wikipathways	0.00715643	0.0357821	142	110	2

## Sheet: Table S4
Table S4 – Results from stability, preservation and rewiring analysis of transcriptomic modules (see Methods). Module size indicates the number of genes within each module. For the three super-modules, the super-module stability and super-module stability when excluding unclustered genes are further listed.
				Module Stability			Module Preservation		Module Rewiring - subsampling to 526 individuals
Module	Module order	Super-module	Module size	Average gene consistency (%)	Super-module stability (%)	Super-module stability, excluding unclustered genes (%)	MedianRank	Zsummary	Average correlation (non-diabetic)	Average correlation (ND-T2D)	Average correlation difference	Absolute average correlation difference
M32	1		47	0.524681			19	12.03	0.526	0.532	-0.006	0.033
M29	2		66	0.843939			9	15.49	0.527	0.552	-0.026	0.034
M53	3		13	0.956923			14	6.45	0.528	0.543	-0.016	0.027
M14	4		227	0.778414			8	30.14	0.568	0.575	-0.006	0.044
M38	5		24	0.360833			50	6.25	0.474	0.448	0.026	0.054
M49	6		19	0.625789			52	4.94	0.502	0.436	0.065	0.075
M40	7		22	0.336364			46	6.15	0.488	0.46	0.029	0.067
M54	8		11	0.612727			5	5.47	0.533	0.607	-0.074	0.075
M25	9		79	0.481013			48	12.99	0.468	0.454	0.013	0.034
M22	10		91	0.626044			43	14.64	0.506	0.469	0.037	0.044
M16	11		169	0.713491			33	24.07	0.502	0.503	-0.002	0.03
M43	12		22	0.452273			39	7.51	0.544	0.487	0.057	0.06
M33	13		36	0.579167			50	9.35	0.476	0.447	0.03	0.044
M47	14	Neutrophil-SM	20	0.7395	0.809	0.822	29	7.52	0.541	0.533	0.008	0.031
M9	15	Neutrophil-SM	355	0.574563			24	34.13	0.528	0.526	0.002	0.035
M55	16	Neutrophil-SM	11	0.547273			31	4.73	0.536	0.518	0.018	0.034
M36	17	Neutrophil-SM	29	0.692414			7	10.02	0.578	0.58	-0.002	0.037
M8	18	Neutrophil-SM	373	0.629115			14	40.92	0.547	0.548	-0.001	0.032
M39	19	Neutrophil-SM	23	0.803913			27	8.3	0.53	0.527	0.003	0.031
M35	20		31	0.977419			5	11.02	0.573	0.612	-0.039	0.044
M52	21		14	0.982857			5	7.09	0.605	0.606	-0.001	0.026
M28	22		67	0.957015			36	14.08	0.488	0.467	0.021	0.038
M30	23		59	0.965593			52	10.18	0.481	0.415	0.066	0.072
M18	24		155	0.978839			23	21.54	0.483	0.492	-0.009	0.033
M27	25		71	0.555634			26	14.66	0.544	0.499	0.046	0.048
M15	26		196	0.899643			16	26.26	0.562	0.538	0.024	0.033
M46	27		20	0.9125			24	8.09	0.572	0.527	0.045	0.048
M44	28		21	1			1	12.72	0.978	0.974	0.004	0.004
M11	29		303	0.496601			41	29.61	0.558	0.463	0.095	0.096
M4	30		644	0.70104			40	43.45	0.535	0.457	0.078	0.079
M37	31		25	0.4576			49	6.73	0.524	0.454	0.07	0.075
M23	32		80	0.630375			36	15.49	0.554	0.49	0.064	0.068
M10	33		354	0.494266			28	34.95	0.522	0.52	0.002	0.033
M21	34	Lymphocyte-SM	100	0.4956	0.868	0.8874	40	15.06	0.497	0.471	0.026	0.036
M13	35	Lymphocyte-SM	259	0.52888			16	31.1	0.523	0.539	-0.016	0.03
M51	36	Lymphocyte-SM	15	0.820667			2	8.06	0.645	0.67	-0.025	0.041
M17	37	Lymphocyte-SM	165	0.971091			22	22.94	0.533	0.512	0.021	0.033
M7	38	Lymphocyte-SM	378	0.34463			36	34.15	0.532	0.505	0.027	0.047
M2	39	Lymphocyte-SM	1101	0.764605			13	66.38	0.545	0.559	-0.015	0.037
M41	40	Lymphocyte-SM	22	0.605455			10	8.77	0.549	0.554	-0.005	0.04
M6	41	Lymphocyte-SM	465	0.379978			30	41.98	0.513	0.511	0.002	0.032
M5	42	Lymphocyte-SM	508	0.450118			37	40.69	0.508	0.489	0.019	0.035
M45	43	Lymphocyte-SM	20	0.2885			25	7.29	0.56	0.537	0.023	0.045
M20	44	Lymphocyte-SM	106	0.340943			29	17.92	0.532	0.514	0.018	0.033
M31	45	Lymphocyte-SM	51	0.178039			39	11.63	0.512	0.474	0.038	0.048
M1	46	Lymphocyte-SM	1248	0.493421			16	64.15	0.505	0.539	-0.034	0.042
M48	48		19	0.952632			11	7.34	0.552	0.522	0.03	0.035
M34	49		34	0.951471			30	10.45	0.523	0.509	0.014	0.025
M42	50	Mixed-SM	22	0.459545	0.7929	0.8109	47	5.97	0.523	0.456	0.066	0.068
M19	51	Mixed-SM	133	0.726316			12	21.3	0.59	0.56	0.03	0.039
M26	52	Mixed-SM	75	0.444			54	11.2	0.506	0.4	0.107	0.107
M24	53	Mixed-SM	80	0.511125			42	14.29	0.522	0.467	0.054	0.059
M3	54	Mixed-SM	972	0.700412			6	73.8	0.605	0.603	0.002	0.028
M12	55	Mixed-SM	287	0.503101			25	32.83	0.577	0.535	0.042	0.051
M50	56	Mixed-SM	16	0.074375			50	5.7	0.418	0.381	0.037	0.042

## Sheet: Table S5
		Granulocytes							Lymphocytes						Monocytes
Table S5 – P-values for module enrichment of immune cell transcriptomic signatures using data from the Human Immune Cell Transcriptome project. P-values < 0.05 are highlighted in red.
Module	Super-module	neutrophils stim.	neutrophils	mast cells stim.	mast cells	basophils	eosinophils stim.	eosinophils	b cells	NK cells	central memory T cells	effector memory T cells	th1	th2	dendritic cells	immature dendritic cells	macrophages	macros stim.
M32		4.58566e-05	1.17236e-06	0.999998	1	0.962973	1	1	1	1	1	1	1	1	0.0429102	1	0.392381	1
M29		0.0359107	0.000275486	0.999998	1	0.962973	1	1	1	1	1	1	0.339087	1	4.34947e-12	1	1.69946e-07	1
M53		0.121016	0.251347	0.687708	1	0.962973	0.791578	0.849478	1	1	1	1	1	1	1	1	0.751895	1
M14		1.5362e-33	8.09938e-43	0.999998	1	0.962973	1	0.00324304	1	1	1	1	1	1	0.051772	0.327111	0.0025382	0.327111
M38		0.146776	0.00313876	0.260873	0.762118	0.685386	1	1	1	1	1	1	1	1	0.303409	0.777681	0.150722	0.777681
M49		0.64391	0.452352	0.9667	1	0.962973	1	1	1	1	1	1	1	1	0.458475	1	0.367884	1
M40		0.35067	0.0368857	0.9667	0.947109	0.962973	1	0.849478	1	1	1	1	1	1	1	1	0.778067	1
M54		NA	NA	NA	NA	NA	NA	NA	NA	NA	NA	NA	NA	NA	NA	NA	NA	NA
M25		2.36504e-05	1.28082e-06	0.999998	1	0.999917	0.972973	0.248692	0.678835	1	1	1	1	1	1	1	1	1
M22		1	1	0.687708	0.200328	0.999917	1	1	1	1	1	1	1	1	0.00342672	0.00010386	1.41186e-08	0.00010386
M16		0.722646	0.757213	0.00170361	0.0475728	0.999917	1	1	1	1	1	1	1	1	2.23324e-13	2.95624e-20	3.49354e-19	2.95624e-20
M43		0.0734128	0.00557368	0.9667	0.149494	0.962973	0.850982	0.456491	1	1	1	1	1	1	0.967827	1	0.0477008	1
M33		0.000227981	1.36656e-05	0.9667	0.947109	0.962973	1	0.849478	1	1	1	1	1	1	0.967827	0.589019	0.00275567	0.589019
M47	Neutrophil-SM	0.0156463	0.0157288	0.9667	1	0.962973	0.806785	0.358132	1	1	1	1	1	1	0.220544	0.249398	0.367884	0.249398
M9	Neutrophil-SM	4.27983e-41	1.76097e-51	0.999998	1	0.962973	8.22721e-05	2.91401e-09	1	1	1	1	1	1	1	1	1	1
M55	Neutrophil-SM	NA	NA	NA	NA	NA	NA	NA	NA	NA	NA	NA	NA	NA	NA	NA	NA	NA
M36	Neutrophil-SM	2.16617e-06	7.95327e-08	0.687708	1	0.999917	0.542386	0.567796	1	1	1	1	1	1	0.967827	1	0.751895	1
M8	Neutrophil-SM	7.39051e-60	9.27331e-83	0.999998	1	0.194817	0.0476712	9.28106e-12	1	1	1	1	1	1	1	1	0.0261066	1
M39	Neutrophil-SM	0.00404864	1.76232e-05	0.999998	1	0.962973	1	0.83453	1	1	1	1	1	1	0.742192	1	0.330556	1
M35		0.177423	0.251347	0.00711031	0.00835434	0.962973	0.0225778	0.358132	1	1	1	1	1	1	1	1	0.31487	1
M52		1	1	0.000763729	0.00507997	0.00730311	0.084951	0.613022	1	1	1	1	1	1	1	1	1	1
M28		1	1	0.366529	0.318769	0.0133303	5.81081e-06	3.27604e-11	1	1	1	1	1	1	1	1	1	1
M30		0.673741	0.573809	0.999998	1	0.962973	1	0.849478	1	1	1	1	1	1	1	1	0.982965	1
M18		0.898093	0.627312	0.0627029	0.137819	0.962973	1	1	1	1	1	1	1	1	0.967827	0.203675	0.0261066	0.203675
M27		1	1	0.999998	1	0.962973	0.553097	0.849478	1	5.75093e-06	0.115603	2.54889e-05	1	1	1	1	1	1
M15		1	1	0.999998	1	0.962973	1	1	1	1.34006e-22	0.931821	4.2958e-13	0.000412283	0.567746	1	1	1	1
M46		1	1	0.999998	1	0.962973	0.553097	0.463024	1	0.000478544	1	1	1	1	1	1	1	1
M44		0.177423	0.248445	0.9667	1	0.962973	0.184008	0.418409	1	0.669844	1	0.798126	1	1	1	1	1	1
M11		0.00328981	0.0044728	0.999998	1	0.962973	0.50482	0.114451	0.00471133	0.307648	1	1	1	1	1	1	1	1
M4		1	1	0.999998	1	0.962973	0.791578	0.463024	2.6052e-07	0.00160163	4.24749e-16	5.1698e-10	1	0.975034	1	1	1	1
M37		0.169428	0.0476708	0.76973	1	0.962973	0.972973	0.748076	0.930273	0.153972	0.22443	0.798126	1	1	1	1	1	1
M23		0.64391	0.452352	0.999998	1	0.962973	0.0846182	0.114451	0.930273	1	0.0774914	1	1	1	1	1	1	1
M10		1	1	0.999998	0.049612	0.962973	1	1	6.33152e-06	0.593484	7.94227e-08	1.79655e-07	0.0043544	2.48366e-06	1	1	1	1
M21	Lymphocyte-SM	1	1	0.999998	1	0.999917	0.867855	1	0.0910058	0.488628	1.00841e-05	0.0245302	1	0.567746	1	1	1	1
M13	Lymphocyte-SM	1	1	0.999998	1	0.962973	0.935876	1	1	0.64048	4.67114e-26	9.17235e-15	0.0288599	0.00993108	1	1	1	1
M51	Lymphocyte-SM	1	1	0.366529	0.22621	0.962973	1	1	0.0910058	1	0.271021	0.271486	1	0.517964	1	1	0.875884	1
M17	Lymphocyte-SM	1	1	0.999998	1	0.962973	0.204994	1	1.17728e-28	1	1	1	1	1	1	1	1	1
M7	Lymphocyte-SM	1	1	0.000763729	0.0475728	0.999917	1	1	0.0544662	1	1	1	6.03928e-09	2.82129e-07	0.113439	0.0838205	0.035411	0.0838205
M2	Lymphocyte-SM	1	1	7.70682e-27	5.92031e-25	0.999917	1	1	1.13568e-26	1	1	1	2.30536e-38	2.15776e-49	0.000130685	0.000276159	2.31751e-05	0.000276159
M41	Lymphocyte-SM	0.722646	0.573809	0.999998	1	0.999917	1	1	0.885484	0.617802	1	1	0.0468956	0.244677	1	1	1	1
M6	Lymphocyte-SM	1	1	0.0627029	0.762118	0.999917	1	1	6.77067e-11	3.8197e-06	1	0.951891	4.09858e-14	3.63469e-13	0.201388	0.0356149	1	0.0356149
M5	Lymphocyte-SM	1	1	0.0761858	0.465159	0.999917	1	1	9.59335e-14	7.40698e-07	7.20945e-08	0.000265448	1.46502e-10	2.53084e-11	1	0.977013	1	0.977013
M45	Lymphocyte-SM	1	1	0.811863	1	0.999917	1	1	1	1	1	1	0.187413	0.502976	0.170348	0.029853	0.035411	0.029853
M20	Lymphocyte-SM	1	1	0.00306334	0.00086561	0.962973	1	1	1	1	1	1	0.228238	0.0456993	0.462046	1	4.37053e-05	1
M31	Lymphocyte-SM	1	1	0.999998	1	0.999175	0.935876	0.849478	1	1	1	1	0.352294	1	0.943817	1	0.367884	1
M1	Lymphocyte-SM	1	1	5.06407e-06	6.88392e-08	0.999917	1	1	9.86079e-15	1.22915e-05	1.61987e-10	2.71579e-15	1.88371e-39	4.12942e-49	1	1	0.875884	1
M48		0.64391	0.659726	0.999998	1	0.962973	0.613202	1	0.00984137	1	1	1	0.437576	0.236051	1	1	1	1
M34		1	1	0.999998	1	0.999917	1	1	1	1	1	0.907432	4.23587e-22	9.03872e-22	1	1	0.00146958	1
M42	HbA1c SM	0.0242882	0.0067633	0.999998	1	0.962973	1	0.849478	1	0.511346	1	1	1	1	1	1	1	1
M19	HbA1c SM	4.30848e-07	2.57082e-13	0.999998	1	0.999175	0.14353	0.000124321	1	1	1	1	1	1	1	1	0.975298	1
M26	HbA1c SM	0.117675	7.07994e-06	0.999998	1	0.685386	0.935876	0.126445	1	1	1	1	1	1	1	1	0.0606407	1
M24	HbA1c SM	1	1	0.9667	0.762118	0.962973	1	0.759462	1	1	1	1	1	0.953491	1	1	0.0128405	1
M3	HbA1c SM	1	1	0.999998	0.0148348	0.962973	1	1	0.219772	1	9.93096e-15	3.29105e-10	1.93157e-05	4.8485e-12	1	1	0.367884	1
M12	HbA1c SM	0.770883	0.00411386	0.999998	1	0.962973	0.232878	1.98556e-05	1	1	0.00213307	0.0847413	1	1	1	1	1	1
M50	HbA1c SM	0.628137	0.452352	0.999998	1	0.962973	0.553097	1	1	0.741386	1	1	0.228238	1	1	1	0.975298	1

## Sheet: Table S6
Table S6 – Beta-estimates for all module-clinical trait associations, corresponding to the colors in Additional file 1: Fig. S6.
Module	Super-module	Visit date season	Age	Family history of type-2 diabetes	Impaired glucose regulation	Height	Weight	Waist circumference	BMI	Systolic blood pressure	Diastolic blood pressure	HbA1c	Fasting glucose	Fasting insulin	2-hr glucose	2-hr insulin	Fasting HDL cholesterol	Fasting LDL cholesterol	Fasting triglycerides	Alanine aminotransferase	Aspartate transaminase	Fasting total cholesterol	Mean glucose during OGTT/MMTT (from glu AUC)	Mean insulin during OGTT/MMTT (from ins AUC)	Basal insulin secretion rate	Glucose sensitivity	Rate sensitivity	Potentiation factor ratio	Integral of total insulin secretion	Insulin sensitivity 2-hr OGIS	Insulin sensitivity Stumvoll	Insulin sensitivity Matsuda	Fasting intact GLP-1 concentration	Fasting total GLP-1 concentration	Fasting glucagon	1h intact proinsulin	1h GLP-1 increment	1h glucagon increment	Liver iron content	Pancreatic iron content	Liver fat	Pancreatic fat	IAAT	ASAT	TAAT	Average physical activity intensity - hpfVM	Sedentary	Light	Moderate
M32		-0.98917	1.01041	0.0594854	0.153574	-0.485485	1.5727	3.23495	2.09562	-1.02229	1.23144	2.39952	-0.503802	2.83449	1.42837	2.42406	-6.13724	-1.7367	0.888627	0.419991	1.99768	-3.3533	0.459303	2.73571	3.76486	2.74285	1.77526	-2.94803	3.37686	-1.79993	-2.64017	-2.94467	0.258527	1.95578	1.76152	2.19056	1.38645	0.431451	-2.03662	1.43176	3.99813	2.3115	5.41763	5.01995	6.27527	-4.14423	3.40167	-3.08712	-3.7027
M29		0.724217	0.84504	0.246965	-0.587137	0.0654808	1.30672	2.35628	1.39829	-1.95346	0.918347	0.14067	-1.37865	2.89615	0.299547	2.10832	-5.66693	-0.87557	0.249173	1.79197	3.73115	-2.51528	-0.8858	2.07392	2.95023	2.68308	1.10888	-1.87755	1.81727	-1.05831	-1.82521	-2.34133	-0.234872	0.921472	1.39866	2.02637	1.57609	0.891966	-1.52833	-0.213951	4.24407	-0.165243	3.5787	3.84909	4.27509	-3.0406	2.26393	-1.78672	-2.57266
M53		1.598	-1.24503	-0.203132	0.368817	-0.670686	2.64765	2.74891	3.52282	1.50865	2.75452	-0.323779	1.0368	2.64611	0.736185	1.44574	2.02728	1.5822	-2.08285	3.07198	4.40711	1.50232	0.150751	2.3263	0.733092	0.864094	-1.44616	-0.890324	0.497215	-2.61483	-2.24521	-2.48029	1.52721	1.45392	1.59497	3.75992	0.181904	-2.16181	4.02574	2.68376	5.52187	0.912694	5.34867	3.77434	5.53807	3.17265	-2.76339	2.52981	3.01507
M14		-1.71879	0.771839	-0.432234	1.03659	-1.86714	-0.654466	1.95927	0.407151	0.45686	-0.178521	3.34291	0.28306	0.98217	1.86212	2.06774	-1.75632	-2.57536	-0.511566	-2.37163	-2.31527	-3.0156	1.7864	1.8927	2.77821	1.37921	-0.0860763	-1.47665	3.432	-1.34623	-1.71441	-1.75633	0.551302	2.90567	0.907861	2.25251	0.107499	-0.620785	-2.34436	4.0035	0.0807782	4.60713	3.24069	0.552228	2.3758	-2.95898	2.22746	-1.80816	-2.36803
M38		-0.689796	0.62722	-0.357555	0.746045	-1.77282	0.613393	3.10957	1.65131	0.219919	0.631748	2.55082	-1.09522	3.28018	1.52079	3.4768	-2.06517	-2.78132	-0.212785	-0.199528	0.57196	-3.10607	0.841642	3.44393	4.51732	2.96292	0.644388	-2.32817	4.32637	-1.72424	-2.98686	-3.29682	2.57217	4.10955	1.56926	4.52211	1.2544	0.32675	-1.98743	2.5815	1.52839	3.07838	3.19173	1.15448	2.66703	-3.68432	2.57816	-1.7599	-2.836
M49		-1.46335	-0.35837	0.0959367	-0.107503	-1.03583	-3.03151	-2.52272	-2.97384	1.58814	1.31728	2.21823	-3.09006	-1.09648	-0.613332	-1.07297	1.52184	0.259435	-1.82997	-2.73104	-0.61864	0.354505	-1.52434	-1.44206	-1.27164	-0.157121	-0.312657	-0.894001	-0.674553	2.72828	2.1845	1.98378	0.860447	0.466915	0.396528	-0.855484	1.59521	0.667231	-3.10859	-1.51901	-3.27331	-1.09573	-3.54762	-3.97415	-4.78546	-0.437927	0.205127	-0.578602	-0.0940243
M40		-2.2037	0.508262	0.111506	0.596357	-1.70509	-1.63516	0.00267997	-0.905526	1.36746	1.27716	3.76199	-1.03689	0.932994	1.72446	1.55248	-1.56713	-1.24486	-0.443619	-2.74247	-1.43928	-1.69121	0.456249	0.691732	1.89785	0.875115	0.459366	-1.77011	1.89957	-0.0124104	-0.584214	-0.762593	-0.39548	1.50521	0.629133	0.984714	0.587205	1.00901	-3.16194	0.507143	-1.2936	1.19193	0.226009	-0.488208	-0.108071	-3.39722	2.90846	-2.86552	-2.91017
M54		0.826594	-0.0462758	0.378525	0.254895	-1.48171	-3.18894	-1.68714	-2.7187	-1.31924	-1.22681	2.64206	-1.36234	-0.36016	-0.835985	-1.03786	0.446442	-1.19046	-2.40532	-2.42272	-0.410207	-1.62664	-1.30871	-0.690008	-0.33431	1.73445	-0.848585	-0.992625	0.143413	1.66465	2.07018	0.976957	-0.341688	1.62282	0.540412	0.360381	0.439452	0.196901	-1.06849	-0.460954	1.06631	0.347653	0.0459198	-1.53822	-1.10989	-0.64523	0.387583	-0.373956	-0.283598
M25		-1.28853	0.484391	-0.18493	0.629886	-1.14348	-1.55822	0.177627	-0.919557	-0.789751	-0.494215	3.24543	-0.276343	0.121663	0.557604	0.359361	-1.52901	-1.23914	-1.1628	-2.98262	-2.19989	-2.09577	0.23337	0.563909	1.23876	1.10254	-0.374465	-1.15776	1.54998	-0.00927823	0.337764	-0.424936	-0.986552	1.35626	0.390699	0.861024	-0.0375325	0.0260326	-1.47932	1.6981	1.20299	3.02105	3.12857	1.49109	2.81435	-1.77992	1.57373	-1.39589	-1.64496
M22		2.4453	-0.50492	-0.172704	-0.604385	-1.08577	-1.17704	-0.253683	-0.708853	-0.787357	-0.687028	-2.83946	-1.96051	1.28472	-1.90237	0.921404	3.59967	-1.30444	-2.84253	1.52238	3.12182	-0.654221	-2.49655	1.1577	0.434944	2.50545	-0.83156	0.619469	0.236053	0.558411	0.514396	-0.427176	2.36638	2.18262	0.321019	3.37979	0.912939	0.987891	2.07928	0.553082	0.9987	1.04925	0.142884	-1.34379	-0.921397	1.45223	-1.67431	2.25999	1.60296
M16		-0.246116	-0.3178	0.158125	-0.240715	-1.91159	-2.98991	-1.27947	-2.33246	-0.651536	-0.681461	1.29213	-3.08125	0.370295	-1.68559	-0.265466	2.73306	-1.14139	-3.99592	-1.16115	1.45878	-1.07006	-2.36315	0.128806	0.279071	1.97426	-0.402197	-1.06122	0.39484	2.07161	1.63038	0.611993	2.24178	1.94814	0.752454	2.42315	1.18436	0.664314	-0.178955	0.870341	0.723059	1.72469	0.0945968	-2.1621	-1.40133	-0.705708	0.347939	-0.125824	-0.337905
M43		1.96709	0.32125	-0.727452	-0.0196947	-1.51932	-0.917108	0.892681	-0.15002	-0.212394	-1.25797	-2.88115	-0.174706	1.16574	-0.10492	2.16615	2.07305	-2.50988	-1.83825	0.365721	-0.0283239	-1.9882	-0.664379	1.82929	1.29327	2.44966	-0.847951	1.2134	1.81519	-0.868774	-0.656377	-1.268	1.73308	2.87061	-0.133152	3.15492	0.540297	0.770302	0.163473	2.78342	-0.671622	2.67845	1.13716	-1.00145	0.111235	0.472579	-1.26463	2.43536	0.785874
M33		0.684367	0.218237	-0.671474	0.450533	-2.20695	-1.27095	1.0445	-0.163928	0.733238	-0.332867	-0.795503	-0.753483	1.22991	0.870857	2.5659	1.67704	-2.86096	-1.84166	-0.288996	0.0122683	-2.4127	0.325276	1.86905	1.86912	2.0721	-1.0561	-0.265256	2.58556	-0.977905	-1.24216	-1.35422	2.21253	3.41678	0.61812	3.06501	0.796436	0.621367	-0.989944	3.20491	-0.843253	3.58229	1.34645	-1.42172	-0.0673157	-0.614789	-0.118074	0.942022	-0.0284591
M47	Neutrophil-SM	-0.965904	0.974219	-0.398633	0.635003	-1.41848	-0.98867	1.44912	-0.14641	-1.82729	-2.30169	0.416809	0.0514275	0.22672	0.856312	0.864273	-0.0371423	-2.88973	-2.29326	-0.965869	-0.540478	-3.30079	1.6408	1.66844	1.18394	1.01589	-0.279875	-1.59113	2.84827	-0.710362	-0.891984	-1.13544	1.19861	3.12096	1.41378	2.07529	0.766093	-2.17113	0.514461	5.09828	1.84502	5.13185	3.85219	1.12282	2.93564	-0.784905	0.0844036	0.468224	-0.477651
M9	Neutrophil-SM	-0.977603	0.853839	-0.498533	1.39496	-0.958673	1.55392	3.57885	2.52125	0.0808789	-0.512985	1.1521	3.23994	1.18379	2.88315	2.22875	-2.48567	-2.77554	0.241277	-0.950722	-2.36365	-3.4673	4.00463	2.66928	2.568	0.234949	0.11539	-1.67249	3.73061	-3.45501	-3.25774	-2.93363	-0.571005	2.70453	0.984086	1.83454	-0.628286	-1.69254	-0.413022	5.18778	2.09678	5.47294	5.22536	3.2426	5.29984	-0.903736	0.404431	-0.0217187	-0.80265
M55	Neutrophil-SM	1.3912	0.739519	-0.700693	1.20383	-0.453489	3.14829	4.54639	4.01243	0.025482	-0.369635	-2.27385	4.26323	2.79871	2.90233	3.52986	-1.2266	-2.68792	0.627787	2.18796	1.11497	-2.79536	4.35426	4.07514	3.1289	0.850883	-0.148846	-0.818184	4.13033	-5.05495	-4.70845	-4.50265	0.560455	3.50102	1.32485	2.22439	-0.592312	-1.7645	2.19835	4.94964	3.43284	4.40329	4.83629	3.38901	5.17609	1.07152	-1.63418	2.54845	1.08636
M36	Neutrophil-SM	-2.1022	1.50089	-0.989877	1.68064	-1.19225	3.93169	6.82533	5.12741	0.949649	1.10821	6.02638	1.97333	4.71654	3.78788	5.61737	-5.23872	-3.2426	3.1074	-0.46892	-2.44215	-3.71826	4.09632	5.9814	7.53403	2.49029	2.21238	-3.27298	6.98887	-4.96808	-6.63897	-6.265	1.22218	4.97482	1.28982	4.5934	-0.940176	-0.314459	-1.49166	6.25706	3.46283	6.33599	7.05542	3.91159	7.11884	-6.57216	5.35367	-3.95502	-5.88721
M8	Neutrophil-SM	0.368236	0.687051	-0.865362	1.09932	-1.43835	0.977602	3.36437	2.0354	0.811204	-0.257033	0.0216915	2.03409	1.83466	2.46879	3.59681	-1.46757	-3.39751	0.803392	-0.33816	-2.3189	-3.31711	2.88732	3.12623	3.49353	1.51281	-0.324873	-0.301976	4.11726	-3.27166	-3.3973	-3.13233	0.410924	3.48183	0.083847	3.65418	-0.406538	0.0917339	-1.4304	4.83374	-0.205467	5.01403	3.77384	0.983878	3.05075	-1.40114	0.509473	0.519156	-0.8717
M39	Neutrophil-SM	-0.254757	1.21979	-0.442036	0.502817	-1.2	2.71198	5.13239	3.75151	-0.393177	0.512928	1.62998	0.594417	4.28973	2.2538	4.53029	-5.76528	-2.83049	1.12232	0.828359	0.232299	-4.01759	1.66397	4.45892	5.50901	3.33995	1.60599	-2.24255	4.90629	-3.5404	-4.75877	-4.80522	0.0950225	3.38101	1.04185	3.74426	0.517243	1.00633	-2.29042	3.18298	3.15016	3.70217	5.70327	4.081	6.06529	-4.03847	2.8682	-1.78582	-3.35282
M35		-0.850274	-0.312546	-0.283124	1.57068	-1.91648	5.22091	7.80385	7.24301	1.25871	2.62159	0.267784	3.34187	7.90269	3.90235	6.93931	-5.70594	1.72669	10.0621	4.66378	1.43705	2.4675	4.56155	8.51827	10.752	2.81052	4.26208	-2.71173	8.91741	-7.55527	-8.38527	-9.2003	3.29912	6.39575	2.85806	5.96117	-2.02419	0.432926	3.13045	5.16592	7.84879	4.64111	7.89176	6.00728	8.48834	-5.78897	5.24869	-4.12625	-5.03319
M52		-0.292849	0.714221	-1.01321	-0.0233973	0.0674448	-0.626092	-0.272959	-0.641584	-0.558766	0.285867	0.588166	-0.534666	-2.15269	-2.41587	-2.17846	1.49525	2.34442	-1.2197	-0.876401	-0.280325	2.32606	-2.01982	-1.20393	-1.9187	-0.0526591	-0.923188	1.85597	-1.54682	0.716661	2.18405	2.1551	-2.0836	-4.20606	-0.344291	1.13106	-1.4315	-0.315672	0.523532	0.658008	0.388026	0.0445117	0.502449	1.48762	1.02749	1.07692	-0.289829	-0.622342	0.846305
M28		-0.18871	0.363008	-1.11306	-0.400438	-0.273146	-0.985016	-0.490009	-0.921392	-2.9759	-1.29199	2.26956	-0.803005	-0.579305	-3.64194	-2.11171	-0.498193	0.905979	-0.739106	-0.069644	1.02378	0.515342	-2.93523	-0.445802	-1.10468	-0.0156878	-0.679217	1.13903	-1.03478	1.71135	2.38203	1.10588	-0.498582	-2.06422	0.311592	0.779257	0.314679	-1.41363	0.225212	-0.191583	-0.057945	0.0753061	0.042308	0.0991451	-0.101036	1.18706	-1.02217	0.183025	0.925754
M30		0.943149	0.0405751	-0.797837	1.08707	1.14605	6.98907	6.53284	7.34159	1.88004	2.61287	-0.591208	3.05587	3.58851	2.0909	3.05908	-1.01272	-0.304755	4.76223	3.53189	2.06723	0.733806	3.01131	4.25314	4.46797	1.02688	1.80198	-1.57282	4.0107	-5.06045	-6.35604	-4.55791	2.67878	2.22767	1.11521	3.4194	-0.301465	-1.64445	2.2733	3.57338	2.90023	1.92066	4.19028	3.85501	4.94982	-0.582418	0.346331	-0.0334215	-0.25265
M18		0.243694	0.508861	-2.03516	0.278503	1.05148	2.61395	2.22995	2.36759	2.0223	1.87463	-0.88287	1.6255	-0.862464	-1.45981	-1.67554	2.05922	2.95383	-1.41875	1.60433	1.65612	3.15596	-1.49529	-0.927149	-0.103198	0.424237	0.126173	2.65265	-0.829448	-0.345675	0.311903	0.907579	0.811159	-1.61885	-0.217272	2.21443	-1.38744	-0.85119	0.941562	1.84784	0.090988	0.246579	3.57252	2.22334	3.72059	1.70377	-1.42183	0.980564	2.06715
M27		0.634985	-0.0270494	0.291965	0.167445	1.09627	1.29845	-0.321162	1.18417	1.03539	2.21618	-0.480835	1.85777	0.046011	1.43943	0.337378	-1.22723	1.91786	0.652981	1.05976	1.88229	1.00723	1.5003	0.850774	-0.93303	-0.217574	0.192277	-0.130329	-0.052266	-2.11418	-0.857777	-0.98769	-2.19061	-0.567757	0.738463	-1.62656	-1.23531	-1.55211	2.45404	-0.655599	3.7214	-0.582837	2.09598	3.6125	3.43573	0.731894	-0.135234	-0.106971	0.067201
M15		2.4747	-0.803015	0.430556	-0.31452	0.870547	-0.365455	-2.70765	-0.685436	3.11964	3.70847	-2.24766	0.430311	-0.312661	1.26954	0.811688	1.30548	2.05265	-0.111352	0.763128	2.72643	1.82474	0.334037	-0.047351	-2.13246	0.184263	-1.09172	1.2286	-1.24596	-1.22266	0.148561	0.0848437	-1.23211	0.283422	0.236822	-2.05206	-1.20468	0.180936	0.216443	-2.81546	0.88381	-2.7237	-1.31098	0.550699	-0.588782	1.63981	-0.976231	0.816027	0.998827
M46		3.04272	-0.951456	-0.207619	-0.23288	0.371739	-1.69613	-3.38575	-1.98161	4.05262	3.19161	-2.71698	1.10485	-0.48943	2.86576	1.62824	4.60397	3.19356	-2.08094	1.04663	3.55076	3.73609	1.25907	-0.574663	-3.88692	-1.2784	-2.7567	0.522733	-2.06093	-2.0866	0.343411	0.281463	-2.04907	-0.789669	-0.230908	-1.76539	-1.42163	-0.201633	0.12025	-2.82465	0.368054	-2.76332	-2.24959	-1.45469	-2.51394	2.10421	-0.868328	-0.108605	1.45804
M44		1.58814	-1.12907	0.0937604	-1.11205	1.21015	-2.81066	-4.02237	-3.93537	0.300733	-0.229476	-2.21862	-2.33256	-3.3761	-1.60846	-2.40493	3.31767	1.3074	-3.56222	-1.96907	-0.918314	1.20291	-1.44567	-2.91288	-4.9809	-1.87755	-2.14625	0.97842	-3.27017	3.14474	3.61619	3.55356	-1.79717	-2.4045	-0.83066	-3.03768	-1.13186	-0.191487	-3.73121	-1.02685	-3.83431	-2.07323	-3.56039	-3.11147	-4.11769	3.62621	-2.99628	2.23196	3.30614
M11		-1.54026	0.646905	0.163617	0.823123	0.273257	1.23949	1.71505	1.52698	-1.17553	-0.438508	2.27336	2.00798	0.0919656	1.27301	-0.333296	-2.3535	-0.00528635	0.0479013	-0.828542	-0.727454	-1.10634	2.33405	1.1696	0.242807	-0.685571	0.790282	-1.88989	1.32641	-1.61724	-1.10221	-1.31164	-1.60629	-0.108978	1.2087	-0.875801	-0.138826	-2.40204	2.14748	2.53689	3.82217	2.64856	4.17233	4.28879	5.1335	-0.510837	0.531406	-0.736382	-0.791912
M4		-0.410102	0.462352	-0.0678562	0.421007	1.36014	2.59601	1.94624	2.43058	-1.52002	-0.431381	0.187674	2.10502	0.261099	0.640979	-0.383713	-2.16437	1.02465	1.3945	1.32044	0.225864	0.189876	1.86031	1.37908	-0.0214074	-0.854124	1.27198	-1.10713	0.699784	-1.86841	-1.35337	-1.45282	-1.68109	-0.864778	0.836865	-0.946572	-0.538757	-2.6385	3.67266	1.75558	4.08616	1.54009	3.73686	4.47763	4.97996	0.774084	-0.507142	0.35176	0.239979
M37		1.16991	0.368529	0.0421442	0.0709592	-0.243389	-0.607845	-0.381638	-0.180042	-1.3751	-1.10499	-1.98453	1.26039	-0.153579	0.329106	0.0389211	-0.209522	-0.44045	-0.608701	0.317111	-0.37079	-1.03638	0.523736	0.662011	-0.584699	0.528323	-0.629028	0.14706	0.195515	-1.02838	0.324095	-0.526204	-2.06324	0.260222	-0.0826342	0.37709	-0.898057	-0.300728	1.90751	1.40558	2.62494	2.32941	2.93619	2.88001	3.42791	1.78533	-1.58282	1.92083	1.27594
M23		2.94747	0.186931	-0.250544	0.154691	1.16316	2.41615	1.75354	2.31442	-1.69814	-1.10248	-3.78999	2.74972	1.23936	0.759227	0.947287	-0.637906	-0.18376	1.14511	2.86195	1.38725	-0.373913	1.72055	1.84031	0.329573	-0.00667328	-0.0385132	0.149854	0.733956	-2.74774	-1.71651	-2.10583	-1.02442	0.389405	0.13449	0.165505	-0.435274	-1.48093	3.84696	1.39833	3.02597	1.12245	2.82397	3.13024	3.42993	3.26764	-3.04116	3.35702	2.81994
M10		2.4883	-0.461585	0.197311	-0.730828	2.01988	1.16401	-1.12201	0.323319	-1.11859	0.0483937	-3.38086	0.125738	-0.070736	-1.24966	-0.975428	0.417366	2.57175	1.60573	2.58661	1.67584	2.59512	-1.03117	-0.161962	-1.63729	-0.62455	0.393559	0.914531	-1.83539	0.0479223	0.888082	0.226365	-1.33314	-1.85618	-0.609758	-1.72829	-0.327707	-0.435743	4.15569	-2.44673	2.15071	-2.61477	-0.397496	1.60527	0.532408	3.66107	-2.99808	2.79923	2.99243
M21	Lymphocyte-SM	-0.532086	-0.190824	0.0556798	-0.490228	1.99157	0.706797	-0.559931	-0.310551	-2.71096	-1.053	0.462096	-1.15262	-1.62071	-1.79853	-2.73305	-0.685629	2.3924	1.82732	0.476673	-1.43358	2.30544	-1.24918	-1.49304	-1.50013	-1.46204	0.814764	-0.604911	-1.94812	1.94408	1.96867	1.74551	-1.74387	-3.05915	-1.03498	-1.40906	0.287443	-0.304775	2.51333	-1.18825	0.91696	-1.33448	0.394586	2.29259	1.58237	1.05683	-0.549078	0.152515	0.668772
M13	Lymphocyte-SM	0.0174763	-0.912914	0.333073	-1.04068	1.66543	-1.05472	-2.56729	-2.25105	-1.87954	-0.526197	-0.369502	-2.70675	-1.75946	-2.8483	-2.97886	1.07584	3.13134	1.87834	-0.0788874	-1.60244	3.73266	-3.09458	-2.57301	-1.85365	-1.05141	0.287607	0.172305	-3.00163	3.51562	3.4951	2.87659	-1.10372	-3.1901	-2.03769	-1.24744	0.712441	2.00181	0.547034	-3.79579	-2.03689	-3.48186	-3.00173	-0.796982	-2.46114	1.4144	-0.814268	0.298833	1.22343
M51	Lymphocyte-SM	-3.33988	-0.895932	0.326006	-0.653144	0.746669	-2.16899	-2.83291	-2.94761	-1.30852	0.0481523	2.20894	-2.43615	-3.10335	-2.4792	-3.13451	1.25026	3.80466	1.9716	-0.96805	-0.693514	4.49059	-2.84972	-2.91176	-2.46015	-1.83327	1.26166	0.794371	-2.58278	3.5929	3.68058	3.62556	-1.50141	-3.72381	-1.78025	-0.765679	0.915847	1.09234	0.418366	-2.2969	-2.43851	-2.43927	-3.62664	-1.11095	-2.96914	-0.67014	1.30396	-2.2574	-0.738685
M17	Lymphocyte-SM	0.864995	-0.549684	0.459143	-0.876526	1.54142	0.0796498	-1.4838	-0.729221	-0.616909	-0.559822	-0.228131	-2.15024	0.672877	-2.74072	-0.827066	-1.50537	3.37771	-0.284672	-0.60689	0.10764	2.35915	-3.28731	-0.492009	-2.05738	-0.122481	1.14237	1.1391	-2.96702	1.86459	1.62841	0.581912	-1.86951	-2.83479	-1.55925	0.183747	-0.443599	0.835537	-0.518783	-2.94537	0.993449	-1.84693	-3.02684	-0.932269	-2.53843	3.19108	-2.85849	2.19738	2.64517
M7	Lymphocyte-SM	-1.48668	-0.401645	0.581314	-0.236486	-0.695352	-3.40168	-3.21913	-3.46277	-0.0795535	0.607173	3.10548	-2.88938	-1.15681	-1.49112	-1.86005	0.76948	1.38376	-1.63823	-2.70813	0.147573	1.03303	-2.41735	-1.85503	-1.42408	0.0234568	0.0129756	-0.840849	-1.50402	3.14253	3.16629	2.19414	-0.203667	-0.998719	-0.178866	-1.17314	0.955046	1.30272	-1.7012	-2.80493	-0.81396	-1.76847	-2.1233	-1.97068	-2.63317	-1.08586	1.25059	-1.77554	-0.998878
M2	Lymphocyte-SM	-0.481287	-0.926303	0.709428	-0.931262	0.511384	-3.32056	-4.53612	-4.14726	-0.579114	0.386697	1.14184	-3.71926	-2.07188	-2.86008	-3.19738	2.1181	3.06143	-1.07384	-1.65089	0.355954	3.15084	-3.65091	-3.14468	-3.08265	-0.82694	0.076562	0.0777666	-3.43466	4.4791	4.50319	3.59327	-0.265707	-2.54802	-1.05071	-2.14258	1.23812	2.01521	-1.03021	-4.70406	-2.16857	-3.80108	-4.42932	-2.90579	-4.68273	0.870611	-0.397806	-0.332258	0.749438
M41	Lymphocyte-SM	0.182118	-0.69629	0.761371	-0.180456	0.0144052	-3.20702	-3.17654	-3.59074	-0.521154	0.526944	2.1285	-1.66687	-0.807805	-1.23505	-1.64788	0.744729	1.39154	-0.293651	-1.4443	-0.096745	1.30492	-1.75831	-1.41977	-1.25698	0.106564	-0.456698	-0.278013	-1.36737	2.22977	3.14185	1.56584	-1.74185	-0.618138	-0.227797	-0.574324	0.221587	1.31158	-0.537699	-3.0541	1.13009	-2.03441	-1.14264	-1.17094	-1.72167	0.276338	-0.0210875	-0.3498	0.31883
M6	Lymphocyte-SM	-0.987824	-0.488075	0.727802	-0.357035	0.609316	-2.01233	-3.02033	-2.51702	-0.724468	0.560583	2.03589	-1.81377	-1.46748	-1.65038	-2.53391	0.103498	2.62669	-0.59354	-1.55595	0.125907	2.00085	-1.91794	-1.9222	-2.21844	-0.834728	0.317642	-0.545015	-2.27459	2.56143	3.03541	2.12492	-1.51777	-2.25447	-0.332433	-2.27875	0.319123	0.611707	0.417147	-3.20359	0.911485	-2.2175	-1.23092	0.224131	-0.761925	0.274479	0.204188	-0.829502	-0.0231418
M5	Lymphocyte-SM	-0.495023	-0.16242	0.479558	-0.155463	1.34854	0.200086	-1.1764	-0.336105	-1.27556	0.18556	0.96396	-0.2067	-0.901485	-0.976158	-1.98988	-0.962944	2.60578	0.581834	0.0900459	0.467989	1.84419	-0.615915	-0.73511	-1.72276	-1.01794	0.85877	-0.645865	-1.54132	0.83186	1.4527	0.827849	-1.96645	-2.20531	0.00905769	-2.28599	-0.221745	-0.846081	2.7528	-1.46219	3.01555	-1.0838	0.973406	2.65888	2.12615	0.965068	-0.441665	-0.0305626	0.415633
M45	Lymphocyte-SM	1.49357	-0.749654	0.277938	-1.17413	-1.08522	-3.51558	-3.71014	-3.37627	-0.480125	-0.50844	-2.09105	-3.78411	-0.760231	-3.11997	-1.40117	3.582	0.523728	-3.12253	-0.442307	1.2243	0.847852	-4.47517	-1.66401	-1.94004	1.53229	-1.0125	0.817495	-2.44328	3.49792	3.51444	2.4342	1.27328	-0.0444006	-0.99666	1.1603	0.602118	2.8421	-0.13991	-2.46291	-1.26107	-1.35498	-2.60679	-3.0811	-3.65949	1.72456	-1.57507	1.75856	1.62077
M20	Lymphocyte-SM	2.71482	-1.18038	0.373535	-1.2894	0.199283	-2.46447	-3.85366	-2.97368	0.197302	0.746337	-3.29283	-3.1848	-0.381453	-2.79589	-1.32046	3.84208	1.92502	-1.3909	0.858802	2.37955	2.6206	-3.97309	-1.56061	-2.40241	0.55918	-0.629901	1.28727	-2.9767	2.93687	3.24882	2.05568	0.775531	-1.11	-1.25955	-0.995263	0.951893	2.70399	0.66814	-4.63346	-1.74685	-3.79081	-4.42286	-3.22198	-4.94323	3.08316	-2.72581	2.55922	2.93678
M31	Lymphocyte-SM	1.85091	-0.88136	0.435674	-1.24106	0.0948197	-2.55579	-3.95226	-2.81646	0.180424	0.632589	-2.57277	-2.5475	-0.629402	-2.6499	-1.35943	2.36395	1.94506	-0.956299	0.125772	1.31317	2.05219	-3.824	-1.4516	-2.26771	0.844524	-1.01914	1.54801	-2.99157	2.50009	3.36254	1.89971	-0.836549	-0.980378	-1.10302	-1.28212	-0.29062	2.42697	0.145763	-4.18224	-0.352726	-2.8059	-2.74644	-1.462	-2.74172	2.71104	-2.06145	1.92096	2.20806
M1	Lymphocyte-SM	1.55197	-1.11272	0.611769	-1.20486	1.18023	-1.89011	-4.14791	-2.81665	-0.179932	0.875434	-1.85181	-2.67539	-1.22122	-2.62017	-2.3165	2.05197	3.45269	0.236936	0.387245	1.2264	3.70996	-3.42519	-2.23659	-2.84335	-0.488919	-0.0743109	0.937025	-3.44949	3.07934	3.53972	2.55596	-0.707501	-2.47722	-1.3016	-2.36214	0.439894	2.16297	0.650146	-5.58847	-1.22244	-4.69889	-4.28448	-1.90529	-3.9918	2.73404	-2.07822	1.56944	2.30458
M48		0.988619	0.193506	0.13478	-1.21249	0.0501491	-4.69156	-4.28987	-5.2779	-3.65602	-3.65965	2.28103	-3.65478	-1.24469	-3.00152	-3.32795	-1.33294	1.29059	-3.07009	-1.91371	0.291074	0.198102	-3.57804	-3.19111	-3.85145	-0.840169	0.759049	0.42065	-4.66094	5.00933	4.86273	2.93704	0.032959	-2.06513	-0.199217	-5.33142	0.491266	0.660453	-1.92967	-2.48854	-2.89711	-2.03752	-5.62091	-4.94295	-6.87503	2.41626	-2.2554	1.5716	1.8561
M34		0.960522	0.426247	0.15069	-0.724476	-0.385655	-1.29848	-0.671229	-1.34767	-3.1367	-1.2163	0.439103	-1.70286	1.61225	-0.420901	0.72474	-2.71818	2.17927	-0.100462	1.52015	1.91479	1.29744	-1.03638	0.893562	0.487428	0.984138	1.63387	-0.295264	0.0334446	0.536061	0.481706	-1.08539	2.64439	1.24597	1.30587	-1.2959	0.488247	1.28733	-1.12227	-1.43865	-0.112084	-1.43207	-1.87513	-2.65778	-3.26791	0.439555	-0.505638	0.723697	0.0953561
M42	Mixed-SM	2.97355	-0.312163	-0.179273	-0.832308	-0.872945	-2.30511	-2.0981	-1.90966	-0.873644	-1.31238	-5.55498	-0.776408	-0.67468	-1.08139	0.376281	2.54417	-1.36368	-1.8705	0.804036	0.325955	-0.978526	-1.64921	-0.336883	-1.33401	1.29434	-2.14658	2.31964	-0.980352	0.63044	1.71721	0.865676	-0.950302	0.55265	-1.19294	2.12127	0.167887	2.07106	0.9201	-0.282096	-1.09636	0.146593	-0.393685	-0.916969	-1.07298	3.25597	-3.02017	3.43068	2.96839
M19	Mixed-SM	3.25318	0.0296453	-0.447804	0.0860469	-0.672083	0.256528	1.08529	0.834513	0.26312	-0.594629	-4.70771	1.72041	1.01057	1.02154	2.3574	1.36782	-2.22922	-0.0235043	1.56566	0.221355	-1.60993	1.15973	1.59796	0.786314	0.946264	-1.64184	1.436	1.1868	-2.27215	-1.45097	-1.59939	-0.52772	1.92291	-0.727273	2.2669	0.0611841	0.889723	1.50361	2.04963	-0.277954	1.85564	1.35656	0.130673	0.735442	2.69384	-2.94822	3.67594	2.75753
M26	Mixed-SM	3.99401	-0.580923	-0.166676	-0.530386	-0.421691	-1.16997	-1.19728	-1.04769	1.6038	0.8215	-5.43313	-0.578428	0.643209	0.0695486	1.7946	3.30854	-0.875396	-0.116172	1.19471	1.09622	0.347804	-1.00123	0.376119	-0.170874	1.25905	-1.8831	2.04784	-0.277671	-0.303154	0.302586	-0.198223	0.255768	1.10145	-1.65505	1.38043	0.51459	2.5414	0.51076	-1.11629	-2.57209	-1.02043	-2.02669	-2.2311	-2.76509	3.18865	-3.39175	3.99693	3.41821
M24	Mixed-SM	4.41162	-1.04308	0.104053	-1.24052	0.179269	-1.72787	-2.76104	-2.0541	0.0154552	0.191344	-5.68446	-1.74014	0.0434568	-1.98276	-0.105091	3.88588	0.814034	-1.17982	2.18836	2.97729	1.73691	-3.17338	-0.869834	-1.80926	1.03764	-1.45585	2.30861	-2.33024	1.3714	2.23329	1.18714	0.375646	-0.499636	-1.52199	0.264866	0.858611	2.42138	2.07594	-3.13215	-1.19764	-3.02474	-3.36853	-2.66247	-3.99412	4.14071	-3.92178	4.08874	4.05567
M3	Mixed-SM	3.34332	-1.0193	0.401585	-1.30901	1.0467	-1.39561	-3.53297	-2.14803	-0.0255166	0.40758	-4.69013	-1.54121	-0.547132	-2.23966	-1.11122	2.85059	2.34404	0.131352	1.855	2.045	2.99528	-3.11363	-1.52893	-2.44795	-0.0250266	-0.896401	2.19253	-3.19681	1.77546	2.73755	1.70427	-0.730028	-1.75995	-1.65716	-1.15728	0.246084	2.26132	1.88683	-4.81035	-1.02591	-4.41997	-3.91421	-2.08266	-3.9175	4.15921	-3.49513	3.29333	3.71788
M12	Mixed-SM	4.07283	-0.512321	0.0831921	-0.826487	0.684457	-0.533368	-1.82571	-0.862729	-0.367306	-0.495706	-5.74368	0.469569	0.170743	-0.876182	0.278566	2.20273	0.614951	0.258061	2.43251	1.83389	1.24449	-1.22665	-0.243442	-1.34284	0.123879	-1.46865	2.38945	-1.70762	-0.335249	1.1295	0.201543	-1.03642	-0.353505	-1.31432	0.205088	0.0675589	1.29642	2.7989	-1.79599	-0.178687	-2.09309	-1.42611	-0.872822	-1.68853	4.45112	-3.97328	4.11137	4.05827
M50	Mixed-SM	3.66216	-0.206189	0.335094	-1.04751	0.129326	-0.764417	-1.34192	-0.857025	-1.11943	-0.0986783	-4.84078	-0.556631	1.44101	-0.0404231	1.41097	-0.839507	0.0474525	-0.497653	2.57916	3.64621	-0.375648	-1.60818	0.382856	-0.0128901	1.76099	-1.10334	0.758248	-0.922434	-0.583433	0.361735	-0.710736	-1.28731	0.0525264	-0.632699	0.406957	0.569589	2.34915	0.120718	-2.54873	1.25651	-2.05096	-0.487586	0.478023	-0.249549	1.11465	-0.92146	1.23242	0.824534
[truncated: 12 more columns]

## Sheet: Table S7
Table S7 – Benjamini-Hochberg FDRs for all module-clinical trait associations, corresponding to the star annotations in Additional file 1: Fig. S6.
Module	Super-module	hsCRP	Visit date season	Age	Family history of type-2 diabetes	Impaired glucose regulation	Height	Weight	Waist circumference	BMI	Systolic blood pressure	Diastolic blood pressure	HbA1c	Fasting glucose	Fasting insulin	2-hr glucose	2-hr insulin	Fasting HDL cholesterol	Fasting LDL cholesterol	Fasting triglycerides	Alanine aminotransferase	Aspartate transaminase	Fasting total cholesterol	Mean glucose during OGTT/MMTT (from glu AUC)	Mean insulin during OGTT/MMTT (from ins AUC)	Basal insulin secretion rate	Glucose sensitivity	Rate sensitivity	Potentiation factor ratio	Integral of total insulin secretion	Insulin sensitivity 2-hr OGIS	Insulin sensitivity Stumvoll	Insulin sensitivity Matsuda	Fasting intact GLP-1 concentration	Fasting total GLP-1 concentration	Fasting glucagon	1h intact proinsulin	1h GLP-1 increment	1h glucagon increment	Liver iron content	Pancreatic iron content	Liver fat	Pancreatic fat	IAAT	ASAT	TAAT	Average physical activity intensity - hpfVM	Sedentary	Light
M32		1.04592e-24	0.370011	0.523642	0.95063	0.868033	0.724315	0.241844	0.00638612	0.118942	0.512713	0.379237	0.0544673	0.739132	0.0168845	0.269232	0.0526925	4.89271e-09	0.20227	0.585622	0.778816	0.125199	0.00572789	0.776399	0.0311505	0.00178995	0.0275657	0.199226	0.0192402	0.00580762	0.172975	0.0330028	0.0177135	0.893202	0.143211	0.209292	0.476071	0.346181	0.818654	0.275507	0.558658	0.0400609	0.169021	0.000940695	0.00301019	0.000639338	0.00147939	0.0122946	0.0292123
M29		2.55317e-07	0.538868	0.603411	0.780309	0.41836	0.965111	0.353787	0.0603045	0.346712	0.145168	0.539127	0.940759	0.258371	0.013967	0.864043	0.101924	9.27642e-08	0.582234	0.896911	0.103374	0.00147939	0.0484134	0.534929	0.123006	0.0177135	0.0320056	0.471156	0.17412	0.186661	0.477579	0.172134	0.0717566	0.902488	0.562425	0.348233	0.523642	0.265863	0.587139	0.437426	0.94276	0.0255033	0.945006	0.0381153	0.0266715	0.0262376	0.0238547	0.11983	0.256907
M53		0.378112	0.104098	0.40667	0.827395	0.646442	0.601449	0.027117	0.0238547	0.00408057	0.290627	0.0190869	0.863496	0.426005	0.0269688	0.62059	0.303205	0.114194	0.256061	0.119927	0.00217577	9.76027e-05	0.292446	0.930618	0.0771866	0.662759	0.591117	0.321203	0.587462	0.783124	0.0325039	0.0799593	0.0529196	0.292569	0.309185	0.266574	0.139782	0.923451	0.107543	0.00938743	0.179233	0.00192155	0.643768	0.0006867	0.027117	0.00228707	0.0176537	0.0482383	0.0822492
M14		1.31188e-26	0.0767083	0.644487	0.587462	0.104098	0.0699064	0.686786	0.133344	0.83224	0.802039	0.920752	0.00473353	0.864091	0.511467	0.12547	0.109572	0.184896	0.0400053	0.777851	0.0226551	0.0688701	0.0144593	0.139782	0.167834	0.0266715	0.344281	0.964952	0.313965	0.00491904	0.344281	0.206972	0.202601	0.759141	0.0183693	0.57631	0.442356	0.95541	0.72362	0.201689	0.0416078	0.980198	0.00222304	0.0748757	0.836895	0.292569	0.0311505	0.133961	0.257168
M38		6.12344e-42	0.564455	0.718593	0.665249	0.278097	0.0875612	0.708541	0.00927799	0.245146	0.907184	0.694194	0.0386329	0.393734	0.00468458	0.232875	0.00323672	0.106767	0.0242081	0.91284	0.900558	0.738799	0.0112102	0.559826	0.00491904	9.71471e-05	0.0162841	0.708541	0.0788211	0.000240087	0.197712	0.0138326	0.00687069	0.0463523	0.00045908	0.275915	0.0836013	0.399176	0.866452	0.297249	0.230209	0.535278	0.0536452	0.0797676	0.618059	0.223717	0.00580762	0.0764604	0.27798
M49		0.00103164	0.143986	0.852689	0.920718	0.906398	0.378453	0.0098294	0.0413559	0.017883	0.258378	0.341565	0.080977	0.00305262	0.452073	0.693097	0.473538	0.267081	0.890038	0.183575	0.00711568	0.715706	0.852689	0.223577	0.326395	0.393641	0.934992	0.869399	0.585622	0.694194	0.0249006	0.0904242	0.139782	0.59999	0.793971	0.835081	0.800346	0.257175	0.698487	0.0646127	0.519742	0.104031	0.576293	0.0411304	0.0222544	0.0115544	0.832343	0.922302	0.775106
M40		1.96655e-16	0.0172025	0.778585	0.905314	0.408127	0.103878	0.217938	0.998055	0.578066	0.350013	0.358633	0.0012478	0.425854	0.538281	0.163772	0.260292	0.250309	0.396642	0.81152	0.00691161	0.309185	0.222845	0.777707	0.686672	0.162653	0.585622	0.802429	0.206371	0.164801	0.992791	0.733675	0.646442	0.835592	0.288998	0.718593	0.761869	0.737424	0.525096	0.0580797	0.861347	0.599177	0.53759	0.931415	0.854958	0.971107	0.0115777	0.0394406	0.0484134
M54		3.37438e-07	0.468885	0.981494	0.643768	0.767271	0.169021	0.00619236	0.210784	0.032947	0.372067	0.382331	0.0314971	0.265404	0.842891	0.568371	0.493621	0.801331	0.423479	0.0654576	0.0192133	0.824088	0.24635	0.31414	0.686786	0.862968	0.206371	0.601449	0.537591	0.942264	0.215668	0.111938	0.537879	0.861347	0.243821	0.762677	0.920752	0.81152	0.920689	0.614713	0.8703	0.680003	0.879401	0.987192	0.473148	0.668926	0.73135	0.85444	0.862968
M25		3.39763e-06	0.211149	0.787933	0.843029	0.378453	0.320793	0.246676	0.923451	0.573126	0.629642	0.769964	0.00616567	0.867547	0.94832	0.724315	0.845901	0.265404	0.399114	0.449653	0.00301787	0.0867406	0.112878	0.890117	0.751241	0.40667	0.469112	0.844188	0.454428	0.279737	0.994599	0.858089	0.818736	0.538868	0.35282	0.836895	0.804614	0.984719	0.989638	0.457442	0.462421	0.631604	0.0536452	0.0799593	0.490812	0.182482	0.236636	0.320793	0.399106
M22		0.0379906	0.00710949	0.78012	0.855333	0.399466	0.352345	0.411286	0.890038	0.677535	0.629888	0.664687	0.0188828	0.0820391	0.362564	0.115798	0.557288	0.00201299	0.372067	0.0238851	0.180414	0.00938743	0.700798	0.026882	0.452674	0.814515	0.0490613	0.609263	0.725283	0.901543	0.742513	0.769964	0.817868	0.0721888	0.0935056	0.868109	0.215668	0.568959	0.537042	0.250309	0.845325	0.697719	0.592753	0.955612	0.538868	0.728554	0.365689	0.288998	0.133961
M16		9.302e-10	0.863665	0.868575	0.867547	0.782076	0.0615917	0.010878	0.375291	0.0769352	0.70253	0.666463	0.37008	0.00315111	0.836895	0.174136	0.885367	0.0238547	0.447361	0.000861708	0.342145	0.298088	0.48762	0.0383303	0.94832	0.882887	0.139782	0.832504	0.503902	0.835081	0.107155	0.237469	0.724315	0.0911805	0.143458	0.658411	0.425471	0.433891	0.699914	0.944157	0.742059	0.793971	0.336751	0.971901	0.279737	0.576301	0.706418	0.869399	0.954433
M43		2.27926e-09	0.0370542	0.867701	0.305142	0.984238	0.156469	0.546729	0.568406	0.940258	0.911876	0.370011	0.0171052	0.917986	0.416368	0.953207	0.0912857	0.104929	0.0461278	0.181113	0.81152	0.988804	0.137203	0.661603	0.184697	0.383732	0.0546428	0.601449	0.42855	0.187275	0.578163	0.69634	0.393734	0.216879	0.0197062	0.946087	0.241754	0.760904	0.646442	0.94898	0.174082	0.81152	0.0936286	0.608188	0.667015	0.970283	0.81554	0.456329	0.104031
M33		5.68623e-22	0.567952	0.909497	0.35475	0.560695	0.0262376	0.370011	0.487896	0.933266	0.662759	0.855048	0.614713	0.589167	0.38487	0.548531	0.0383734	0.210784	0.0196924	0.180414	0.856985	0.992791	0.0602545	0.850224	0.174082	0.169507	0.116314	0.499385	0.890038	0.0433898	0.522536	0.396538	0.35835	0.0967042	0.00451506	0.724315	0.278305	0.626575	0.72362	0.649352	0.108935	0.754485	0.0181755	0.536853	0.518897	0.982418	0.750836	0.955612	0.608779
M47	Neutrophil-SM	1.32772e-11	0.382193	0.541886	0.620129	0.375291	0.192844	0.509135	0.300365	0.940759	0.179297	0.0589206	0.817868	0.97682	0.90129	0.557873	0.583004	0.984719	0.0184545	0.08155	0.445204	0.756216	0.00668097	0.181113	0.238181	0.435406	0.514677	0.882773	0.268802	0.0237099	0.662759	0.573126	0.456329	0.434907	0.01036	0.33937	0.495486	0.646081	0.104098	0.838884	0.00670935	0.437483	0.00050423	0.0289502	0.633107	0.17412	0.666463	0.968298	0.825441
M9	Neutrophil-SM	4.35064e-09	0.375291	0.600873	0.519742	0.0200552	0.422305	0.24827	0.00226233	0.0516039	0.965685	0.7602	0.435051	0.00183057	0.405872	0.00990376	0.0803737	0.043639	0.0246855	0.900558	0.454428	0.0629314	0.004165	0.000123628	0.0370542	0.0440314	0.901543	0.953207	0.240824	0.00212379	0.00329841	0.00670935	0.0181755	0.748557	0.0298803	0.538868	0.557858	0.716729	0.230136	0.868109	0.00455709	0.348233	0.000101601	0.00136564	0.0725962	0.00455709	0.608188	0.847058	0.990762
M55	Neutrophil-SM	4.09395e-05	0.169021	0.662759	0.329715	0.051261	0.743242	0.00701422	4.74639e-05	0.000854753	0.989638	0.835592	0.0722706	1.31934e-05	0.0181755	0.00938743	0.00270793	0.393734	0.030325	0.718611	0.0381153	0.462421	0.0249006	2.11493e-05	0.000658458	0.010878	0.597503	0.940258	0.621569	0.00052101	3.57661e-06	2.72413e-05	9.83867e-05	0.753244	0.00342588	0.375291	0.415326	0.734165	0.206371	0.206146	0.00482008	0.0725962	0.00178647	0.00228707	0.048645	0.00411159	0.538281	0.309185	0.0864789
M36	Neutrophil-SM	3.50373e-56	0.0238547	0.298797	0.133961	0.00408057	0.294011	0.000513516	4.57494e-11	6.82412e-06	0.549232	0.438509	1.25415e-08	0.0799593	1.31934e-05	0.000431086	1.85469e-07	1.2903e-06	0.00726293	0.0123356	0.750164	0.0524381	0.00201299	7.84058e-05	6.1989e-08	1.04628e-12	0.050133	0.0929773	0.00836985	7.23793e-11	5.72073e-06	3.4987e-10	7.41005e-09	0.422481	9.42721e-06	0.389876	0.0725962	0.557873	0.869399	0.456388	0.000602436	0.0837016	6.03263e-06	4.82213e-06	0.0258025	6.57491e-05	3.47019e-08	2.1991e-05	0.00390844
M8	Neutrophil-SM	1.75123e-19	0.782937	0.68759	0.203107	0.0805282	0.184496	0.514838	0.00444991	0.133203	0.616938	0.885367	0.990305	0.0697057	0.154917	0.0313655	0.0022411	0.290082	0.00462929	0.626804	0.830455	0.0702434	0.00636584	0.0088409	0.0116248	0.00402149	0.287195	0.866452	0.874668	0.000540117	0.00569116	0.00455056	0.0106319	0.830455	0.00365428	0.965111	0.166105	0.830455	0.96259	0.477579	0.00938743	0.945006	0.000540117	0.0285162	0.675996	0.143211	0.391317	0.803019	0.803019
M39	Neutrophil-SM	4.16751e-41	0.859227	0.420876	0.577584	0.504594	0.290344	0.0234455	2.5206e-06	0.00206525	0.835081	0.760395	0.230328	0.68473	0.000102132	0.0536452	5.40679e-05	5.66787e-08	0.0217486	0.46888	0.530021	0.901543	0.000691697	0.17412	0.000139706	7.06483e-07	0.00574516	0.257023	0.0918037	1.7876e-05	0.00244598	2.11493e-05	2.40833e-05	0.961033	0.00491904	0.511467	0.167834	0.77218	0.529891	0.206146	0.115798	0.122205	0.0151087	0.000423227	0.0186284	0.000988364	0.0021351	0.042125	0.265404
M35		3.07444e-13	0.454428	0.869682	0.74221	0.00767931	0.0606907	9.15257e-07	1.9418e-14	1.55357e-11	0.395444	0.026736	0.884208	0.00120995	1.92887e-15	0.000256193	2.64048e-11	7.64731e-08	0.206146	1.54233e-22	4.07875e-07	0.309185	0.0536452	6.82412e-06	4.63391e-16	3.75715e-26	0.023797	0.000294795	0.0340901	1.08322e-17	1.42293e-13	2.66235e-16	3.93404e-19	0.00755349	2.19156e-09	0.0234393	0.0177135	0.130455	0.817166	0.0588697	0.00405111	3.13616e-06	0.00121018	9.27642e-08	0.000175513	4.54957e-07	1.76905e-06	3.0881e-05	0.00228707
M52		0.0546428	0.835081	0.672572	0.122736	0.980685	0.964952	0.702196	0.881875	0.712829	0.750836	0.87189	0.727998	0.721239	0.0843289	0.0363007	0.0892534	0.278305	0.0669086	0.421842	0.499385	0.879401	0.0725962	0.0857065	0.430289	0.156215	0.980198	0.567704	0.17985	0.280725	0.661603	0.0907864	0.102741	0.122219	0.000294795	0.859377	0.739883	0.324506	0.869399	0.827502	0.80722	0.890038	0.984719	0.843029	0.477579	0.688519	0.528404	0.890038	0.752154
M28		0.975392	0.893913	0.850332	0.0834708	0.608779	0.858001	0.511467	0.779084	0.571922	0.0162699	0.353882	0.0731188	0.562516	0.726433	0.000770412	0.101102	0.774047	0.568371	0.662759	0.965111	0.503809	0.772738	0.00755285	0.811001	0.471647	0.992141	0.690016	0.463025	0.511467	0.20112	0.0596336	0.470726	0.783508	0.116166	0.870176	0.837175	0.868575	0.33937	0.927509	0.94832	0.984719	0.975392	0.988116	0.970667	0.973942	0.477726	0.567096	0.933266
M30		0.900558	0.393734	0.984382	0.250309	0.084446	0.319349	5.76699e-12	4.03247e-10	7.64899e-12	0.166105	0.0275657	0.726433	0.00342972	0.00181361	0.0788211	0.0105044	0.503809	0.870176	3.63504e-05	0.000295591	0.116546	0.662707	0.00591293	0.000333281	0.000114369	0.509135	0.18982	0.275972	0.000798589	3.31028e-06	1.88593e-09	7.64962e-05	0.0369183	0.0853154	0.471156	0.181113	0.87189	0.245635	0.194051	0.0586252	0.148933	0.250309	0.0106319	0.0237501	0.00717436	0.762677	0.869399	0.988527
M18		0.052175	0.864091	0.778341	0.000471178	0.741763	0.370415	0.0297157	0.0795885	0.0718363	0.129529	0.140155	0.573126	0.166105	0.575056	0.256907	0.216331	0.108181	0.0159433	0.337777	0.153896	0.230854	0.00991539	0.235433	0.567952	0.957142	0.817868	0.94898	0.0391362	0.610405	0.852689	0.868176	0.573126	0.625477	0.245146	0.910606	0.473923	0.344162	0.603297	0.668455	0.419388	0.97682	0.918851	0.0409641	0.264907	0.0646127	0.27447	0.39046	0.594375
M27		6.90229e-12	0.59906	0.989638	0.734165	0.856735	0.346786	0.357356	0.863665	0.440108	0.50709	0.071459	0.782937	0.103634	0.980685	0.26501	0.858001	0.393734	0.149512	0.705951	0.392764	0.155694	0.520621	0.233521	0.602163	0.562099	0.908126	0.920752	0.94832	0.980198	0.0996752	0.590031	0.533197	0.101102	0.742392	0.663249	0.608779	0.40667	0.281173	0.149563	0.80722	0.0486892	0.782937	0.26501	0.0339954	0.0786606	0.688519	0.94918	0.960362
M15		2.87539e-11	0.00636584	0.626575	0.588439	0.703193	0.473923	0.840519	0.0263825	0.68966	0.0106319	0.000971286	0.0769352	0.782117	0.864091	0.342221	0.608188	0.362319	0.118137	0.954433	0.568959	0.0268134	0.180414	0.844813	0.981004	0.107019	0.922302	0.47802	0.421112	0.40667	0.397441	0.940207	0.964952	0.418178	0.879168	0.901543	0.48951	0.42314	0.923992	0.929551	0.15605	0.734165	0.0795359	0.536517	0.831075	0.835592	0.287862	0.580078	0.663528
M46		2.85107e-12	0.000547734	0.555483	0.821311	0.787714	0.796149	0.198402	0.00415441	0.145357	0.000602436	0.00553712	0.0261049	0.389508	0.775106	0.010424	0.232875	3.15419e-05	0.00819828	0.120927	0.398129	0.0026218	0.00187381	0.339489	0.744333	0.00115619	0.385695	0.0285162	0.77343	0.124384	0.104031	0.855607	0.881553	0.130455	0.626575	0.903961	0.562985	0.329715	0.919266	0.960362	0.146108	0.894124	0.067634	0.216215	0.481773	0.225165	0.148933	0.629888	0.960362
M44		4.06158e-12	0.106614	0.463025	0.920752	0.0777602	0.285784	0.0179833	0.000471178	0.00111959	0.872058	0.899549	0.0813216	0.0318205	0.00342972	0.200832	0.054495	0.00478004	0.370748	0.00342972	0.0678928	0.558658	0.422551	0.254605	0.0203126	1.12428e-05	0.164568	0.105312	0.543574	0.00780882	0.00810452	0.00219803	0.00325526	0.197306	0.0596336	0.610541	0.265863	0.458888	0.920752	0.0196003	0.68245	0.045198	0.211149	0.0370542	0.0828137	0.0315617	0.00572576	0.0295666	0.136747
M11		0.436509	0.11983	0.708245	0.863496	0.217689	0.858001	0.382486	0.201689	0.291737	0.437426	0.800321	0.0719388	0.0738977	0.960362	0.34093	0.859377	0.0589735	0.99653	0.980804	0.530357	0.661452	0.468885	0.0412071	0.446227	0.899549	0.684195	0.631691	0.171137	0.374717	0.235433	0.464783	0.37634	0.262215	0.954433	0.427343	0.8073	0.943667	0.0654576	0.224988	0.213633	0.0429663	0.0889797	0.0106319	0.00991539	0.00488141	0.792755	0.784998	0.69887
M4		3.47019e-08	0.754904	0.80195	0.943667	0.58836	0.216184	0.0311505	0.136447	0.0624549	0.287195	0.803019	0.920752	0.058525	0.88465	0.675996	0.835081	0.0873732	0.50709	0.346181	0.264144	0.902944	0.920752	0.120112	0.353787	0.990305	0.597128	0.393734	0.477579	0.681257	0.155694	0.350596	0.315715	0.235754	0.588369	0.608779	0.78354	0.760904	0.0391362	0.0169375	0.414626	0.0238547	0.370011	0.021121	0.00543435	0.00521282	0.672572	0.802559	0.869399
M37		0.00073785	0.267556	0.847058	0.964952	0.940516	0.8703	0.71245	0.835081	0.923992	0.348233	0.441875	0.126747	0.312504	0.933389	0.85026	0.984407	0.909724	0.808556	0.728092	0.840881	0.842891	0.50709	0.739794	0.701309	0.739104	0.765229	0.717399	0.940759	0.920752	0.49679	0.863665	0.767428	0.126449	0.890038	0.96545	0.919505	0.57631	0.874668	0.295019	0.544422	0.200832	0.142132	0.0940935	0.109504	0.0813216	0.232496	0.313689	0.210528
M23		3.19617e-08	0.000876362	0.922302	0.777116	0.867547	0.309185	0.0484134	0.188235	0.0797498	0.220342	0.442694	0.00111801	0.00938743	0.382193	0.607763	0.539492	0.699696	0.922302	0.456329	0.0046229	0.335747	0.843029	0.157683	0.181113	0.864018	0.996028	0.984719	0.940258	0.664013	0.0238547	0.206371	0.111938	0.519742	0.835081	0.945462	0.962644	0.813059	0.309185	0.0118925	0.538868	0.118755	0.543574	0.103217	0.0713989	0.0747148	0.0156111	0.0289502	0.0168338
M10		4.6056e-33	0.00603027	0.802039	0.832504	0.290132	0.0457424	0.418927	0.449653	0.867547	0.463025	0.980198	0.00422002	0.940759	0.969252	0.351115	0.527241	0.815906	0.0402619	0.260292	0.0115071	0.216879	0.0404629	0.452372	0.933389	0.244549	0.716729	0.835081	0.57609	0.181113	0.980685	0.575156	0.905314	0.374252	0.168697	0.728092	0.578386	0.864091	0.81554	0.00935782	0.250309	0.336751	0.105962	0.87773	0.451213	0.858001	0.00576077	0.0314971	0.0532257
M21	Lymphocyte-SM	2.1006e-18	0.669915	0.920752	0.954433	0.518897	0.0496654	0.661603	0.742131	0.8703	0.0311505	0.468885	0.793294	0.367468	0.222029	0.142238	0.0255033	0.673572	0.0598723	0.184708	0.743242	0.309185	0.0761209	0.344162	0.30397	0.29595	0.307576	0.618059	0.732498	0.151229	0.136035	0.136159	0.206371	0.213633	0.0118925	0.513538	0.662707	0.878336	0.87189	0.148933	0.629642	0.726433	0.473538	0.877343	0.235779	0.50909	0.538868	0.782117	0.944975
M13	Lymphocyte-SM	1.98842e-19	0.990253	0.573126	0.690777	0.103392	0.112878	0.472267	0.0374195	0.0892534	0.166105	0.752154	0.841892	0.0106319	0.175974	0.010878	0.0133698	0.468954	0.0098294	0.171137	0.960769	0.245146	0.00190582	0.00461784	0.0453251	0.174082	0.496333	0.879168	0.929551	0.0162075	0.00264043	0.00329209	0.0208275	0.477579	0.0086239	0.132487	0.703039	0.670624	0.140155	0.822823	0.0494963	0.368102	0.0226551	0.0953092	0.743784	0.260153	0.382486	0.662759	0.890038
M51	Lymphocyte-SM	5.42677e-08	0.000103454	0.580078	0.698487	0.359111	0.557288	0.0825538	0.0192046	0.0189118	0.378112	0.980198	0.0825538	0.0238794	0.00778731	0.0305707	0.00885396	0.383988	0.00128166	0.146403	0.444166	0.677535	9.83867e-05	0.0098294	0.0203481	0.0555712	0.175631	0.397678	0.633142	0.0435007	0.0021351	0.00191496	0.00260283	0.302378	0.00179005	0.20112	0.81554	0.568371	0.481773	0.863665	0.265863	0.240579	0.119927	0.0294665	0.61124	0.139782	0.724812	0.441287	0.139782
M17	Lymphocyte-SM	3.38951e-11	0.444407	0.75831	0.562093	0.183575	0.149245	0.965111	0.286786	0.666463	0.721201	0.734165	0.901543	0.0521092	0.675893	0.0150565	0.601449	0.27447	0.00482008	0.881237	0.664006	0.954433	0.0680502	0.00240325	0.784998	0.123081	0.94918	0.456329	0.463025	0.0177135	0.155973	0.239988	0.739794	0.175412	0.0217486	0.278201	0.961994	0.81012	0.609433	0.833598	0.145168	0.703059	0.288651	0.0912437	0.694194	0.241754	0.0188746	0.0433898	0.150664
M7	Lymphocyte-SM	0.660403	0.136828	0.833097	0.436558	0.78354	0.587526	0.00326502	0.00670935	0.00481231	0.966478	0.708245	0.00928512	0.00594638	0.421112	0.244478	0.160006	0.627663	0.339084	0.247826	0.00772534	0.940258	0.508121	0.0330028	0.177833	0.329715	0.990253	0.992791	0.608779	0.297722	0.00818876	0.00857035	0.0948496	0.918231	0.521096	0.924142	0.70302	0.546729	0.382702	0.371778	0.161883	0.760904	0.304411	0.266461	0.324241	0.211553	0.530357	0.462421	0.269447
M2	Lymphocyte-SM	2.24883e-06	0.706418	0.567704	0.321459	0.151607	0.707074	0.0042229	4.9675e-05	0.000521481	0.739883	0.829033	0.438509	0.000230115	0.100137	0.0106057	0.00737847	0.0967042	0.0116248	0.492648	0.140065	0.850633	0.00997874	0.00061267	0.0112093	0.0122946	0.608188	0.968298	0.968298	0.00491904	6.36447e-05	7.39162e-05	0.00292764	0.890038	0.0429663	0.504594	0.439852	0.404967	0.136035	0.622727	0.00926193	0.318136	0.00935782	0.00681558	0.108181	0.0118272	0.627663	0.852689	0.877328
M41	Lymphocyte-SM	0.146869	0.898414	0.682511	0.278201	0.844188	0.991174	0.00586889	0.00755349	0.00329209	0.769964	0.751797	0.0974166	0.152349	0.601449	0.358142	0.225697	0.643768	0.336751	0.877343	0.21066	0.960362	0.378112	0.146403	0.336751	0.398588	0.95541	0.803019	0.884641	0.356633	0.0784676	0.00923816	0.269232	0.214154	0.718593	0.905314	0.870428	0.906664	0.381382	0.820513	0.114796	0.648647	0.214154	0.597503	0.59551	0.453965	0.893913	0.990762	0.869874
M6	Lymphocyte-SM	3.62725e-08	0.37008	0.785487	0.304925	0.660523	0.643768	0.112722	0.0115777	0.0521092	0.664687	0.734165	0.114194	0.112878	0.28084	0.184981	0.0411848	0.95541	0.0354231	0.737288	0.169021	0.94832	0.134699	0.106614	0.159899	0.0910408	0.603411	0.868176	0.761869	0.0833161	0.0373315	0.0120043	0.107693	0.295019	0.0809812	0.863665	0.42006	0.867547	0.726433	0.867547	0.104529	0.729804	0.178608	0.57496	0.933266	0.782517	0.894124	0.922578	0.662759
M5	Lymphocyte-SM	6.12597e-16	0.697037	0.933266	0.538868	0.866527	0.221069	0.914192	0.422379	0.863496	0.389876	0.920125	0.530481	0.900558	0.556228	0.488791	0.127262	0.529891	0.037234	0.741763	0.95541	0.791507	0.174136	0.686786	0.664069	0.214338	0.513538	0.597503	0.711666	0.283204	0.597503	0.305432	0.6088	0.149241	0.0889797	0.99478	0.44163	0.906497	0.603776	0.106614	0.537042	0.135918	0.57631	0.667015	0.152221	0.342145	0.579875	0.832401	0.989638
M45	Lymphocyte-SM	0.375291	0.134699	0.658411	0.748557	0.0589036	0.352581	0.00226491	0.00147939	0.00608196	0.787714	0.761545	0.104031	0.000163884	0.626804	0.00481231	0.324517	0.0021351	0.765549	0.0117097	0.76561	0.402683	0.600205	1.1664e-05	0.240824	0.151271	0.279737	0.522099	0.622727	0.0598521	0.00294845	0.00322337	0.0589735	0.397604	0.981841	0.533197	0.739104	0.727998	0.0238547	0.954433	0.230807	0.599663	0.456329	0.145357	0.082681	0.0594132	0.264144	0.329715	0.273415
M20	Lymphocyte-SM	4.98698e-09	0.00244598	0.439175	0.648966	0.0340901	0.894309	0.0429663	0.000876362	0.017883	0.919414	0.629642	0.00537651	0.00217577	0.833097	0.0125582	0.360733	0.000861708	0.148588	0.348233	0.511467	0.0606907	0.038309	0.000145793	0.278305	0.0636443	0.750164	0.717399	0.393734	0.0175461	0.0147575	0.00703284	0.123081	0.644816	0.464339	0.401815	0.778816	0.549863	0.0330992	0.769964	0.0115071	0.443554	0.0106057	0.00708365	0.071459	0.00781516	0.0223723	0.0529196	0.0799593
M31	Lymphocyte-SM	1.66725e-16	0.0524381	0.587821	0.583953	0.0433898	0.951014	0.0342978	0.000610441	0.0261262	0.923451	0.694194	0.037234	0.0176475	0.699687	0.0192133	0.343846	0.0586941	0.143915	0.554863	0.940207	0.369933	0.123081	0.000292716	0.322007	0.082681	0.600205	0.518897	0.285784	0.0167067	0.0431022	0.00489327	0.161293	0.609433	0.532595	0.477258	0.708541	0.877343	0.062266	0.954433	0.0249006	0.902346	0.0743468	0.131743	0.499385	0.195431	0.051145	0.169021	0.218266
M1	Lymphocyte-SM	2.66088e-24	0.116314	0.471074	0.404967	0.0511432	0.300365	0.141951	0.000283151	0.0261262	0.923451	0.564211	0.160644	0.0116248	0.389508	0.0210405	0.067634	0.109784	0.00398289	0.901543	0.799616	0.403704	0.00202605	0.00148862	0.0910408	0.0231833	0.783508	0.969252	0.566692	0.00479282	0.0098294	0.00292764	0.0446113	0.678606	0.0510099	0.384176	0.42006	0.81152	0.104529	0.782517	0.0021351	0.626575	0.00133536	0.0110702	0.355993	0.0430585	0.0499832	0.167834	0.344162
M48		0.951149	0.370058	0.920752	0.88465	0.0493062	0.975287	1.55984e-05	0.000147901	3.30051e-06	0.00228707	0.00120621	0.071459	0.000310108	0.379237	0.00694011	0.00498315	0.348785	0.378112	0.013438	0.0781462	0.875468	0.919414	0.000818892	0.00990376	0.00130613	0.601449	0.64961	0.825805	5.58364e-05	4.59358e-06	1.30581e-05	0.0179186	0.98721	0.115999	0.919505	0.0311505	0.783508	0.70302	0.300674	0.235779	0.158906	0.22928	0.000460414	0.00313329	0.000102983	0.0892534	0.125199	0.34093
M34		0.00217577	0.384176	0.819899	0.8703	0.29462	0.784998	0.357356	0.684195	0.368126	0.0103807	0.385695	0.806095	0.142814	0.225697	0.80094	0.660404	0.0249006	0.0927324	0.959178	0.181016	0.146869	0.380395	0.449653	0.583004	0.784998	0.531914	0.246676	0.877343	0.987192	0.754485	0.783726	0.479552	0.0394612	0.397441	0.382702	0.698155	0.783726	0.391631	0.598101	0.555644	0.969912	0.444407	0.355993	0.163772	0.112878	0.830455	0.801331	0.706418
M42	Mixed-SM	0.00189329	0.00077571	0.869719	0.848733	0.214154	0.472905	0.0617739	0.103217	0.164647	0.587826	0.344781	2.34262e-07	0.576556	0.674654	0.433891	0.838562	0.038309	0.347815	0.173448	0.543574	0.863665	0.53699	0.179199	0.862968	0.368126	0.379907	0.105312	0.0797676	0.538868	0.704216	0.206371	0.592594	0.557873	0.751797	0.436042	0.456388	0.930473	0.1238	0.666463	0.920752	0.662759	0.94918	0.877328	0.694194	0.673524	0.013967	0.027117	0.0120976
M19	Mixed-SM	0.859377	0.000173739	0.988527	0.573126	0.923992	0.601181	0.887906	0.467558	0.610174	0.890038	0.716729	2.11493e-05	0.137976	0.496333	0.463539	0.0614512	0.334542	0.0834708	0.990253	0.166105	0.905713	0.251088	0.384328	0.263803	0.632657	0.550386	0.244478	0.333195	0.436691	0.0720715	0.30636	0.257091	0.769964	0.149563	0.666463	0.404967	0.975699	0.585622	0.437483	0.34093	0.922302	0.270822	0.519742	0.960362	0.784998	0.0533855	0.0346849	0.00755349
M26	Mixed-SM	0.235754	1.51694e-06	0.741763	0.861219	0.472848	0.765229	0.415326	0.411286	0.508121	0.255355	0.592507	4.31253e-07	0.694194	0.693097	0.968298	0.179233	0.00486875	0.582262	0.953207	0.324241	0.468885	0.855775	0.468176	0.844301	0.929493	0.393734	0.167834	0.131743	0.884208	0.869399	0.8703	0.919414	0.894124	0.468885	0.243294	0.666186	0.77343	0.0486892	0.832401	0.648947	0.211985	0.597503	0.288998	0.243938	0.179233	0.0181755	0.0125392	0.00330712
M24	Mixed-SM	1.10686e-07	6.27247e-08	0.508121	0.91284	0.0433898	0.905314	0.186661	0.0234389	0.128378	0.992141	0.917986	1.02553e-07	0.132487	0.981634	0.0992321	0.95541	0.000734818	0.610457	0.441147	0.0384812	0.0144783	0.208174	0.00355482	0.59551	0.186661	0.504594	0.31708	0.08155	0.0759453	0.335028	0.0830535	0.433891	0.844813	0.779084	0.292446	0.943667	0.597128	0.0625721	0.247663	0.112722	0.625364	0.0499832	0.0498649	0.149245	0.0377704	0.00140186	0.00317384	0.00244598
M3	Mixed-SM	3.26076e-25	0.000102662	0.519742	0.616279	0.0313655	0.373152	0.312864	0.00260283	0.108181	0.989638	0.81554	2.40833e-05	0.194051	0.743147	0.0555712	0.456329	0.0179232	0.0676203	0.947487	0.0896706	0.118137	0.0154218	0.00435763	0.290006	0.0576101	0.989638	0.578386	0.101924	0.00965547	0.17985	0.026442	0.219367	0.666463	0.198402	0.242963	0.736043	0.897616	0.0865872	0.321444	0.00990376	0.694194	0.00295013	0.0228131	0.302378	0.0486892	0.00140186	0.00990376	0.0185684
M12	Mixed-SM	3.82347e-14	8.53071e-07	0.777116	0.930165	0.217689	0.594375	0.751797	0.167834	0.599034	0.845816	0.768406	7.64731e-08	0.759742	0.923992	0.544701	0.879401	0.0816455	0.718777	0.893064	0.0186829	0.171058	0.402683	0.354069	0.900086	0.364183	0.94908	0.309798	0.0697057	0.222365	0.857939	0.452073	0.918231	0.513538	0.852689	0.380395	0.954433	0.972581	0.386894	0.0996752	0.42314	0.951392	0.210521	0.499385	0.714502	0.471647	0.000518206	0.00281685	0.00236061
M50	Mixed-SM	0.111143	1.44777e-05	0.916665	0.688519	0.100676	0.933032	0.626539	0.348233	0.601181	0.463025	0.956347	1.17197e-05	0.707074	0.292446	0.981937	0.319349	0.592594	0.980685	0.783175	0.0116451	0.00206525	0.842891	0.192913	0.841526	0.992791	0.198402	0.473148	0.656565	0.568406	0.729483	0.845901	0.671797	0.392096	0.980198	0.717399	0.909884	0.744266	0.0739759	0.960769	0.210784	0.603411	0.214358	0.848807	0.855607	0.931851	0.508121	0.602085	0.470951
[truncated: 12 more columns]

## Sheet: Table S8
Table S8 – Associations between module M35 and six selected clinical traits in multivariate models where adjusting for the other five variables, together or one at a time. DV, dependent variable; ISR, insulin secretion rate.
	Basic model (DV ~ M35 + age + sex + study center + RNAseq technical variables)			Basic model + other 5 variables			Basic model + basal ISR			Basic model + Matsuda			Basic model + TG			Basic model + BMI			Basic model + hsCRP			Basic model + total GLP-1
Dependent variable (DV)	beta	SE	P	beta	SE	P	beta	SE	P	beta	SE	P	beta	SE	P	beta	SE	P	beta	SE	P	beta	SE	P
Basal ISR	10.752	0.949745	6.83118e-29	1.92278	0.499741	0.000122859	NA	NA	NA	2.93524	0.50352	6.41218e-09	6.3742	0.875125	4.55597e-13	7.22384	0.833389	8.56447e-18	9.35435	0.948858	1.89975e-22	8.19579	0.881071	3.32402e-20
Matsuda	-9.2003	0.955619	1.66899e-21	0.55103	0.506697	0.276943	0.0481197	0.510672	0.924937	NA	NA	NA	-5.03889	0.89261	1.8723e-08	-5.57701	0.832693	2.70506e-11	-7.85825	0.955903	3.48234e-16	-6.5989	0.884059	1.2162e-13
TG	10.0621	0.960828	4.67374e-25	5.00924	0.891375	2.16734e-08	5.25237	0.888188	3.89239e-09	6.20632	0.892797	4.79257e-12	NA	NA	NA	8.302	0.943257	2.74432e-18	9.26797	0.968211	2.80278e-21	8.61991	0.949822	2.52653e-19
BMI	7.24301	0.975239	1.60065e-13	0.404002	0.849337	0.634361	1.72909	0.870326	0.0470818	2.45796	0.857421	0.00418874	4.71921	0.971634	1.27904e-06	NA	NA	NA	5.0036	0.948878	1.47723e-07	5.49138	0.953418	9.65807e-09
hsCRP	7.68404	0.963226	2.42229e-15	5.06113	0.960908	1.52794e-07	5.69352	0.974772	5.99605e-09	6.0577	0.96837	4.77826e-10	6.48214	0.983214	5.4341e-11	5.64042	0.93503	1.90179e-09	NA	NA	NA	7.05733	0.969578	4.72876e-13
total GLP-1	6.39575	0.957054	2.98849e-11	1.93837	0.911317	0.0335362	2.13473	0.906034	0.0185577	2.68532	0.895113	0.00273148	4.48589	0.962651	3.36022e-06	4.66735	0.939058	7.2236e-07	5.62443	0.965399	6.54795e-09	NA	NA	NA

## Sheet: Table S9
Table S9 – Overview of the genes in the NGP module M35 and the gene overlap with the neutrophil module (NM) described by Nath et al. [46] where ‘NM’ and ‘-‘ indicate overlap or not, respectively. The column kIM specifies the within-module connectivity, determined by summing connectivity with all other transcripts in the given module and is a measure of intramodular hub-gene status.
Module	Ensembl ID	Gene symbol	Gene name	kIM	Nath et al. module
M35	ENSG00000124469	CEACAM8	carcinoembryonic antigen related cell adhesion molecule 8	5.57839	NM
M35	ENSG00000012223	LTF	lactotransferrin	5.28386	NM
M35	ENSG00000086548	CEACAM6	carcinoembryonic antigen related cell adhesion molecule 6	4.86882	NM
M35	ENSG00000148346	LCN2	lipocalin 2	4.76445	NM
M35	ENSG00000164821	DEFA4	defensin alpha 4	4.31144	NM
M35	ENSG00000118113	MMP8	matrix metallopeptidase 8	4.05096	NM
M35	ENSG00000172232	AZU1	azurocidin 1	3.41364	NM
M35	ENSG00000197561	ELANE	elastase, neutrophil expressed	3.10063	NM
M35	ENSG00000005381	MPO	myeloperoxidase	3.024	NM
M35	ENSG00000101425	BPI	bactericidal permeability increasing protein	2.96485	NM
M35	ENSG00000179869	ABCA13	ATP binding cassette subfamily A member 13	2.8888	NM
M35	ENSG00000096006	CRISP3	cysteine rich secretory protein 3	2.78178	-
M35	ENSG00000173391	OLR1	oxidized low density lipoprotein receptor 1	2.43691	NM
M35	ENSG00000164047	CAMP	cathelicidin antimicrobial peptide	2.2706	NM
M35	ENSG00000100448	CTSG	cathepsin G	2.20332	NM
M35	ENSG00000239839	DEFA3	defensin alpha 3	1.52366	NM
M35	ENSG00000065618	COL17A1	collagen type XVII alpha 1 chain	1.47335	NM
M35	ENSG00000196415	PRTN3	proteinase 3	1.32209	NM
M35	ENSG00000102837	OLFM4	olfactomedin 4	1.11016	NM
M35	ENSG00000133063	CHIT1	chitinase 1	0.655534	-
M35	ENSG00000122641	INHBA	inhibin subunit beta A	0.565872	-
M35	ENSG00000157554	ERG	ERG, ETS transcription factor	0.535309	-
M35	ENSG00000134827	TCN1	transcobalamin 1	0.456638	-
M35	ENSG00000170801	HTRA3	HtrA serine peptidase 3	0.418954	-
M35	ENSG00000169397	RNASE3	ribonuclease A family member 3	0.385271	NM
M35	ENSG00000163710	PCOLCE2	procollagen C-endopeptidase enhancer 2	0.381112	NM
M35	ENSG00000224940	PRRT4	proline rich transmembrane protein 4	0.282661	-
M35	ENSG00000254006	RP11-1D12.2		0.215143	-
M35	ENSG00000104918	RETN	resistin	0.185821	NM
M35	ENSG00000248385	TARM1	T cell-interacting, activating receptor on myeloid cells 1	0.180713	-
M35	ENSG00000242550	SERPINB10	serpin family B member 10	0.164347	NM
M0	ENSG00000169385	RNASE2	ribonuclease A family member 2		NM
M0	ENSG00000142583	SLC2A5	solute carrier family 2 member 5		NM
-	ENSG00000206047	DEFA1	defensin alpha 1		NM
-	ENSG00000240247	DEFA1B	defensin alpha 1B		NM
-	ENSG00000229590	MSX2P1			NM

## Sheet: Table S10
Table S10 – Comparison of neutrophil and mast cell expression of module M35 genes in data from the Human Immune Cell Transcriptome project. Positive log fold change (logFC) indicates higher expression in mast cells. The genes are ordered by the kIM value, which specifies within-module connectivity, determined by summing connectivity with all other transcripts in the given module and is a measure …
Ensembl ID	Gene symbol	kIM	Probe ID	logFC	t	B	P	Padj
ENSG00000124469	CEACAM8	5.57839	206676_at	5.38399	4.45475	1.44355	8.19e-05	0.00877
ENSG00000012223	LTF	5.28386	202018_s_at	4.51557	4.91604	2.7425	2.05e-05	0.00315
ENSG00000086548	CEACAM6	4.86882	211657_at	1.70166	3.07097	-2.18474	0.0041	0.0992
ENSG00000148346	LCN2	4.76445	212531_at	0.10516	0.139084	-6.32021	0.89	0.96
ENSG00000164821	DEFA4	4.31144	207269_at	0.116511	0.197888	-6.31034	0.844	0.944
ENSG00000118113	MMP8	4.05096	207329_at	1.52582	2.66256	-3.1225	0.0116	0.162
ENSG00000172232	AZU1	3.41364	214575_s_at	1.98396	2.85791	-2.68409	0.00713	0.13
ENSG00000197561	ELANE	3.10063	206871_at	6.36552	7.95647	11.29	2.29e-09	2.64e-06
ENSG00000005381	MPO	3.024	203948_s_at	4.77594	6.74302	7.95317	8.12e-08	4.41e-05
ENSG00000101425	BPI	2.96485	205557_at	3.99501	4.65101	1.99314	4.56e-05	0.00571
ENSG00000179869	ABCA13	2.8888	NA	NA	NA	NA	NA	NA
ENSG00000096006	CRISP3	2.78178	207802_at	2.81434	3.0403	-2.2579	0.00445	0.103
ENSG00000173391	OLR1	2.43691	210004_at	0.683878	0.510173	-6.20066	0.613	0.833
ENSG00000164047	CAMP	2.2706	210244_at	-0.392509	-0.342773	-6.2714	0.734	0.896
ENSG00000100448	CTSG	2.20332	205653_at	5.78737	12.2887	21.5075	2.86e-14	7.96e-11
ENSG00000239839	DEFA3	1.52366	205033_s_at	0.227837	0.188563	-6.31214	0.852	0.947
ENSG00000065618	COL17A1	1.47335	204636_at	-1.0642	-2.47169	-3.5311	0.0184	0.199
ENSG00000196415	PRTN3	1.32209	207341_at	2.07454	3.2788	-1.67857	0.00236	0.0739
ENSG00000102837	OLFM4	1.11016	212768_s_at	1.01373	0.994988	-5.84363	0.327	0.648
ENSG00000133063	CHIT1	0.655534	208168_s_at	-2.61876	-1.88718	-4.6424	0.0674	0.348
ENSG00000122641	INHBA	0.565872	210511_s_at	0.8093	0.412946	-6.24509	0.682	0.87
ENSG00000157554	ERG	0.535309	213541_s_at	0.989164	1.40022	-5.38012	0.17	0.501
ENSG00000134827	TCN1	0.456638	205513_at	1.76476	1.68311	-4.97416	0.101	0.409
ENSG00000170801	HTRA3	0.418954	NA	NA	NA	NA	NA	NA
ENSG00000169397	RNASE3	0.385271	206851_at	1.91971	2.15013	-4.17039	0.0385	0.279
ENSG00000163710	PCOLCE2	0.381112	219295_s_at	0.666299	0.594352	-6.15475	0.556	0.8
ENSG00000224940	PRRT4	0.282661	NA	NA	NA	NA	NA	NA
ENSG00000254006	RP11-1D12.2	0.215143	NA	NA	NA	NA	NA	NA
ENSG00000104918	RETN	0.185821	220570_at	2.71945	2.76735	-2.88974	0.00896	0.142
ENSG00000248385	TARM1	0.180713	NA	NA	NA	NA	NA	NA
ENSG00000242550	SERPINB10	0.164347	214539_at	0.220562	0.388153	-6.25494	0.7	0.879

[truncated: 4 more sheets: Table S11, Table S12, Table S13, Table S14]
